# Supplementary material for: (3R,6R,12R,20S,24R)-20,24-Ep­oxy­dammarane-3,6,12,25-tetra­ol
Source: Acta Crystallogr Sect E Struct Rep Online. 2011 Mar 12;67(Pt 4):o846. doi: 10.1107/S1600536811008609 (PMC3099824; doi:10.1107/S1600536811008609)
Supplement: Supplementary file 1 [file e-67-0o846-sup1.cif]

##############################################################################
###                                                                        ###
###        Electronic paper (Acta Crystallographica Section E)             ###
###                                                                        ###
##############################################################################
#                                                                            #
# This CIF contains the data in a paper accepted for publication in Acta     #
# Crystallographica Section E. It conforms to the requirements of Notes      #
# for Authors for Section E, and has been peer reviewed under the auspices   #
# of the IUCr Commission on Journals.                                        #
#                                                                            #
# Full details of the Crystallographic Information File format               #
# are given in the paper "The Crystallographic Information File (CIF):       #
# a New Standard Archive File for Crystallography" by S. R. Hall, F. H.      #
# Allen and I. D. Brown [Acta Cryst. (1991), A47, 655-685].                  #
#                                                                            #
# The current version of the core CIF dictionary is obtainable from          #
# ftp://ftp.iucr.org/pub/cif_core.dic. The current version number is 2.4.    #
#                                                                            #
# Software is freely available for graphical display of the structure(s) in  #
# this CIF.  For information consult the CIF home page http://www.iucr.org/  #
# cif/home.html                                                              #
#                                                                            #
# This file may be used for bona fide research purposes within the           #
# scientific community so long as proper attribution is given to the journal # 
# article from which it was obtained.                                        #
#                                                                            #
##############################################################################
                                             
data_global
_audit_creation_method     SHELXL-97
_journal_date_recd_electronic     2011-01-12
_journal_date_accepted     2011-03-07
_journal_name_full     'Acta Crystallographica, Section E'
_journal_year     2011
_journal_volume     67
_journal_issue      4
_journal_page_first     o846
_journal_page_last     o846
_journal_paper_category     QO
_journal_coeditor_code     LH5198
_publ_contact_author_name     'Qing-Guo Meng'
_publ_contact_author_address
;
School of Pharmacy,
Yantai University,
Yantai 264005,
People's Republic of China
;
_publ_contact_author_email     mqg@ytu.edu.cn
_publ_contact_author_fax     '86-535-6706066'
_publ_contact_author_phone     '86-535-6706022'
_publ_section_title
;\
(3<i>R</i>,6<i>R</i>,12<i>R</i>,20<i>S</i>,24<i>R</i>)-20,24-Epoxydammarane-3,\
6,12,25-tetraol
;
loop_
    _publ_author_name
    _publ_author_footnote
    _publ_author_address
    'Lei Zhang' ?
;
School of Pharmacy,
Yantai University,
Yantai 264005,
People's Republic of China
;
    'Huan-Mei Guo' ?
;
Microscale Science Institute,
Weifang University,
Weifang 261061,
People's Republic of China
;
    'Wen-Juan Li' ?
;
School of Pharmacy,
Yantai University,
Yantai 264005,
People's Republic of China
;
    'Yi-Jun Gao' ?
;
School of Pharmacy,
Yantai University,
Yantai 264005,
People's Republic of China
;
    'Qing-Guo Meng' ?
;
School of Pharmacy,
Yantai University,
Yantai 264005,
People's Republic of China
;
data_I
_audit_creation_method     SHELXL-97
_chemical_name_systematic
;
(3<i>R</i>,6<i>R</i>,12<i>R</i>,20<i>S</i>,24<i>R</i>)-20,24-Epoxydammarane-
3,6,12,25-tetraol
;
_chemical_name_common     ?
_chemical_formula_moiety     'C30 H52 O5'
_chemical_formula_sum     'C30 H52 O5'
_chemical_formula_iupac     'C30 H52 O5'
_chemical_formula_weight     492.72
_chemical_melting_point     ?
_symmetry_cell_setting     orthorhombic
_symmetry_space_group_name_H-M     'P 21 21 21'
_symmetry_space_group_name_Hall     'P 2ac 2ab'
loop_
    _symmetry_equiv_pos_as_xyz
    'x, y, z'
    '-x+1/2, -y, z+1/2'
    '-x, y+1/2, -z+1/2'
    'x+1/2, -y+1/2, -z'
_cell_length_a     12.7918(6)
_cell_length_b     13.7842(7)
_cell_length_c     16.0902(8)
_cell_angle_alpha     90.00
_cell_angle_beta     90.00
_cell_angle_gamma     90.00
_cell_volume     2837.1(2)
_cell_formula_units_Z     4
_cell_measurement_reflns_used     8789
_cell_measurement_theta_min     2.172
_cell_measurement_theta_max     28.012
_cell_measurement_temperature     298(2)
_exptl_crystal_description     block
_exptl_crystal_colour     colourless
_exptl_crystal_size_max     0.54
_exptl_crystal_size_mid     0.50
_exptl_crystal_size_min     0.50
_exptl_crystal_density_diffrn     1.154
_exptl_crystal_density_meas     ?
_exptl_crystal_density_method     'not measured'
_exptl_crystal_F_000     1088
_exptl_absorpt_coefficient_mu     0.076
_exptl_absorpt_correction_type     none
_exptl_absorpt_process_details     ?
_exptl_absorpt_correction_T_min     ?
_exptl_absorpt_correction_T_max     ?
_exptl_special_details
;
;
_diffrn_ambient_temperature     298(2)
_diffrn_radiation_type     MoK\a
_diffrn_radiation_wavelength     0.71073
_diffrn_radiation_source     'fine-focus sealed tube'
_diffrn_radiation_monochromator     graphite
_diffrn_measurement_device_type     'Bruker SMART CCD'
_diffrn_measurement_method     '\f and \w'
_diffrn_detector_area_resol_mean     ?
_diffrn_reflns_number     16320
_diffrn_reflns_av_R_equivalents     0.0201
_diffrn_reflns_av_sigmaI/netI     0.0139
_diffrn_reflns_theta_min     1.95
_diffrn_reflns_theta_max     26.02
_diffrn_reflns_theta_full     26.02
_diffrn_measured_fraction_theta_max     0.999
_diffrn_measured_fraction_theta_full     0.999
_diffrn_reflns_limit_h_min     -14
_diffrn_reflns_limit_h_max     15
_diffrn_reflns_limit_k_min     -16
_diffrn_reflns_limit_k_max     17
_diffrn_reflns_limit_l_min     -17
_diffrn_reflns_limit_l_max     19
_diffrn_standards_number     ?
_diffrn_standards_interval_count     ?
_diffrn_standards_interval_time     ?
_diffrn_standards_decay_%     ?
_refine_special_details
;
Refinement of <i>F</i>^2^ against ALL reflections. The weighted <i>R</i>-factor
<i>wR</i> and goodness of fit <i>S</i> are based on <i>F</i>^2^, conventional
<i>R</i>-factors <i>R</i> are based on <i>F</i>, with <i>F</i> set to zero for
negative <i>F</i>^2^. The threshold expression of <i>F</i>^2^ >
\s(<i>F</i>^2^) is used only for calculating <i>R</i>-factors(gt) <i>etc</i>.
and is not relevant to the choice of reflections for refinement.
<i>R</i>-factors based on <i>F</i>^2^ are statistically about twice as large
as those based on <i>F</i>, and <i>R</i>- factors based on ALL data will be
even larger.
;
_reflns_number_total     3141
_reflns_number_gt     2911
_reflns_threshold_expression     I>2\s(I)
_refine_ls_structure_factor_coef     Fsqd
_refine_ls_matrix_type     full
_refine_ls_R_factor_all     0.0443
_refine_ls_R_factor_gt     0.0416
_refine_ls_wR_factor_gt     0.1107
_refine_ls_wR_factor_ref     0.1134
_refine_ls_goodness_of_fit_ref     1.046
_refine_ls_restrained_S_all     1.074
_refine_ls_number_reflns     3141
_refine_ls_number_parameters     325
_refine_ls_number_restraints     6
_refine_ls_hydrogen_treatment     constr
_refine_ls_weighting_scheme     calc
_refine_ls_weighting_details
         'calc w=1/[\s^2^(Fo^2^)+(0.0809P)^2^+0.2644P] where P=(Fo^2^+2Fc^2^)/3'
_atom_sites_solution_hydrogens     geom
_atom_sites_solution_primary     direct
_atom_sites_solution_secondary     difmap
_refine_ls_shift/su_max     0.000
_refine_ls_shift/su_mean     0.000
_refine_diff_density_max     0.261
_refine_diff_density_min     -0.244
_refine_ls_extinction_method     none
_refine_ls_extinction_coef     ?
loop_
    _atom_type_symbol
    _atom_type_description
    _atom_type_scat_dispersion_real
    _atom_type_scat_dispersion_imag
    _atom_type_scat_source
    'C' 'C' 0.0033 0.0000
                         'International Tables Vol C Tables 4.2.6.8 and 6.1.1.4'
    'H' 'H' 0.0000 0.0000
                         'International Tables Vol C Tables 4.2.6.8 and 6.1.1.4'
    'O' 'O' 0.0106 0.0000
                         'International Tables Vol C Tables 4.2.6.8 and 6.1.1.4'
_computing_data_collection     'SMART (Bruker, 1997)'
_computing_cell_refinement     'SAINT (Bruker, 1997)'
_computing_data_reduction     'SAINT (Bruker, 1997)'
_computing_structure_solution     'SHELXS97 (Sheldrick, 2008)'
_computing_structure_refinement     'SHELXL97 (Sheldrick, 2008)'
_computing_molecular_graphics     'SHELXTL (Sheldrick, 2008)'
_computing_publication_material     'SHELXTL (Sheldrick, 2008)'
loop_
    _atom_site_type_symbol
    _atom_site_label
    _atom_site_fract_x
    _atom_site_fract_y
    _atom_site_fract_z
    _atom_site_U_iso_or_equiv
    _atom_site_adp_type
    _atom_site_calc_flag
    _atom_site_refinement_flags
    _atom_site_occupancy
    _atom_site_disorder_assembly
    _atom_site_disorder_group
    C C1 0.17647(17) 0.49883(16) -0.21123(14) 0.0410(5) Uani d . 1 . .
    H H1 0.2435 0.4696 -0.2267 0.049 Uiso calc R 1 . .
    C C2 0.18569(19) 0.53311(15) -0.12319(15) 0.0449(5) Uani d . 1 . .
    H H2A 0.1238 0.5700 -0.1085 0.054 Uiso calc R 1 . .
    H H2B 0.2457 0.5757 -0.1182 0.054 Uiso calc R 1 . .
    C C3 0.19786(18) 0.44819(14) -0.06334(13) 0.0403(5) Uani d . 1 . .
    H H3A 0.2030 0.4730 -0.0071 0.048 Uiso calc R 1 . .
    H H3B 0.2625 0.4144 -0.0758 0.048 Uiso calc R 1 . .
    C C4 0.10599(15) 0.37543(13) -0.06804(12) 0.0301(4) Uani d . 1 . .
    C C5 0.00765(18) 0.42793(16) -0.03552(15) 0.0450(5) Uani d . 1 . .
    H H5A 0.0050 0.4229 0.0240 0.067 Uiso calc R 1 . .
    H H5B -0.0536 0.3985 -0.0590 0.067 Uiso calc R 1 . .
    H H5C 0.0104 0.4951 -0.0512 0.067 Uiso calc R 1 . .
    C C6 0.09851(15) 0.34065(13) -0.16103(11) 0.0308(4) Uani d . 1 . .
    H H6 0.1650 0.3078 -0.1723 0.037 Uiso calc R 1 . .
    C C7 0.09008(17) 0.42290(15) -0.22863(13) 0.0400(5) Uani d . 1 . .
    C C8 -0.0189(2) 0.4691(2) -0.23163(19) 0.0588(7) Uani d . 1 . .
    H H8A -0.0280 0.5106 -0.1843 0.088 Uiso calc R 1 . .
    H H8B -0.0711 0.4191 -0.2309 0.088 Uiso calc R 1 . .
    H H8C -0.0258 0.5066 -0.2816 0.088 Uiso calc R 1 . .
    C C9 0.1152(3) 0.3832(2) -0.31603(15) 0.0661(8) Uani d . 1 . .
    H H9A 0.1302 0.4362 -0.3528 0.099 Uiso calc R 1 . .
    H H9B 0.0561 0.3476 -0.3367 0.099 Uiso calc R 1 . .
    H H9C 0.1748 0.3410 -0.3130 0.099 Uiso calc R 1 . .
    C C10 0.01445(17) 0.26102(15) -0.16760(12) 0.0360(4) Uani d . 1 . .
    H H10 -0.0525 0.2870 -0.1481 0.043 Uiso calc R 1 . .
    C C11 0.04459(17) 0.17408(14) -0.11425(12) 0.0362(4) Uani d . 1 . .
    H H11A 0.1093 0.1471 -0.1355 0.043 Uiso calc R 1 . .
    H H11B -0.0091 0.1248 -0.1200 0.043 Uiso calc R 1 . .
    C C12 0.05889(14) 0.19643(13) -0.02208(11) 0.0282(4) Uani d . 1 . .
    C C13 -0.05053(15) 0.21586(16) 0.01561(14) 0.0406(5) Uani d . 1 . .
    H H13A -0.0895 0.2574 -0.0209 0.061 Uiso calc R 1 . .
    H H13B -0.0429 0.2468 0.0687 0.061 Uiso calc R 1 . .
    H H13C -0.0870 0.1555 0.0224 0.061 Uiso calc R 1 . .
    C C14 0.13479(14) 0.28469(13) -0.01349(11) 0.0279(4) Uani d . 1 . .
    H H14 0.2012 0.2615 -0.0364 0.033 Uiso calc R 1 . .
    C C15 0.15847(17) 0.30546(14) 0.07854(12) 0.0363(4) Uani d . 1 . .
    H H15A 0.2095 0.3574 0.0819 0.044 Uiso calc R 1 . .
    H H15B 0.0950 0.3278 0.1054 0.044 Uiso calc R 1 . .
    C C16 0.20003(16) 0.21773(15) 0.12529(11) 0.0344(4) Uani d . 1 . .
    H H16 0.2676 0.1994 0.1013 0.041 Uiso calc R 1 . .
    C C17 0.12547(14) 0.13222(13) 0.11688(11) 0.0298(4) Uani d . 1 . .
    H H17 0.0574 0.1534 0.1381 0.036 Uiso calc R 1 . .
    C C18 0.11087(14) 0.10824(13) 0.02336(11) 0.0300(4) Uani d . 1 . .
    C C19 0.21614(17) 0.07853(14) -0.01680(13) 0.0385(4) Uani d . 1 . .
    H H19A 0.2556 0.0401 0.0218 0.058 Uiso calc R 1 . .
    H H19B 0.2551 0.1357 -0.0310 0.058 Uiso calc R 1 . .
    H H19C 0.2029 0.0413 -0.0661 0.058 Uiso calc R 1 . .
    C C20 0.04667(18) 0.01370(14) 0.02911(13) 0.0395(5) Uani d . 1 . .
    H H20A -0.0254 0.0270 0.0439 0.047 Uiso calc R 1 . .
    H H20B 0.0482 -0.0216 -0.0230 0.047 Uiso calc R 1 . .
    C C21 0.1027(2) -0.04328(15) 0.09838(14) 0.0446(5) Uani d . 1 . .
    H H21A 0.1572 -0.0839 0.0751 0.054 Uiso calc R 1 . .
    H H21B 0.0534 -0.0843 0.1278 0.054 Uiso calc R 1 . .
    C C22 0.15043(17) 0.03336(14) 0.15818(12) 0.0363(4) Uani d . 1 . .
    H H22 0.2265 0.0248 0.1588 0.044 Uiso calc R 1 . .
    C C23 0.10904(18) 0.01715(16) 0.24673(13) 0.0407(5) Uani d . 1 . .
    C C24 0.1500(3) -0.07978(18) 0.28034(17) 0.0605(7) Uani d . 1 . .
    H H24A 0.2250 -0.0802 0.2781 0.091 Uiso calc R 1 . .
    H H24B 0.1231 -0.1319 0.2471 0.091 Uiso calc R 1 . .
    H H24C 0.1277 -0.0879 0.3369 0.091 Uiso calc R 1 . .
    C C25 -0.0109(2) 0.0249(2) 0.25591(16) 0.0551(6) Uani d . 1 . .
    H H25A -0.0426 0.0461 0.2042 0.066 Uiso calc R 1 . .
    H H25B -0.0407 -0.0372 0.2714 0.066 Uiso calc R 1 . .
    C C26 -0.0286(3) 0.0990(3) 0.3237(2) 0.0756(9) Uani d . 1 . .
    H H26A -0.0801 0.0759 0.3633 0.091 Uiso calc R 1 . .
    H H26B -0.0525 0.1600 0.3004 0.091 Uiso calc R 1 . .
    C C27 0.0770(2) 0.11130(18) 0.36501(14) 0.0534(6) Uani d . 1 . .
    H H27 0.0855 0.0604 0.4070 0.064 Uiso calc R 1 . .
    C C28 0.0987(3) 0.20971(19) 0.40561(17) 0.0663(8) Uani d . 1 . .
    C C29 0.2120(4) 0.2150(2) 0.4350(2) 0.0942(13) Uani d . 1 . .
    H H29A 0.2579 0.2094 0.3880 0.141 Uiso calc R 1 . .
    H H29B 0.2255 0.1629 0.4731 0.141 Uiso calc R 1 . .
    H H29C 0.2238 0.2759 0.4623 0.141 Uiso calc R 1 . .
    C C30 0.0201(4) 0.2255(3) 0.4772(2) 0.1030(14) Uani d U 1 . .
    H H30A 0.0299 0.2890 0.5004 0.155 Uiso calc R 1 . .
    H H30B 0.0314 0.1775 0.5195 0.155 Uiso calc R 1 . .
    H H30C -0.0499 0.2198 0.4562 0.155 Uiso calc R 1 . .
    O O2 0.21633(15) 0.24775(12) 0.21002(9) 0.0491(4) Uani d . 1 . .
    H H2 0.2176 0.1999 0.2403 0.074 Uiso calc R 1 . .
    O O3 0.00324(17) 0.22871(13) -0.25149(10) 0.0572(5) Uani d . 1 . .
    H H3 -0.0404 0.1852 -0.2535 0.086 Uiso calc R 1 . .
    O O4 0.15864(14) 0.57985(12) -0.26633(12) 0.0549(4) Uani d . 1 . .
    H H4 0.2056 0.6198 -0.2605 0.082 Uiso calc R 1 . .
    O O5 0.14937(13) 0.09411(11) 0.29913(9) 0.0426(4) Uani d . 1 . .
    O O1 0.0805(2) 0.28725(13) 0.34886(13) 0.0759(7) Uani d . 1 . .
    H H1A 0.0692 0.2651 0.3024 0.114 Uiso calc R 1 . .
loop_
    _atom_site_aniso_label
    _atom_site_aniso_U_11
    _atom_site_aniso_U_22
    _atom_site_aniso_U_33
    _atom_site_aniso_U_12
    _atom_site_aniso_U_13
    _atom_site_aniso_U_23
    C1 0.0381(10) 0.0370(10) 0.0478(11) -0.0032(9) -0.0025(9) 0.0145(10)
    C2 0.0528(13) 0.0297(9) 0.0523(12) -0.0109(9) -0.0068(10) 0.0062(9)
    C3 0.0486(11) 0.0319(9) 0.0404(10) -0.0103(9) -0.0084(9) 0.0051(9)
    C4 0.0328(9) 0.0250(8) 0.0325(9) -0.0007(7) -0.0008(8) 0.0003(7)
    C5 0.0497(12) 0.0345(10) 0.0506(12) 0.0115(9) 0.0102(10) -0.0001(9)
    C6 0.0314(9) 0.0294(8) 0.0316(9) -0.0007(8) -0.0010(8) 0.0027(7)
    C7 0.0443(11) 0.0367(10) 0.0392(10) -0.0067(9) -0.0064(9) 0.0094(8)
    C8 0.0474(13) 0.0524(14) 0.0767(18) -0.0077(11) -0.0191(13) 0.0309(13)
    C9 0.101(2) 0.0597(15) 0.0372(12) -0.0213(16) 0.0000(14) 0.0098(11)
    C10 0.0418(10) 0.0342(10) 0.0320(9) -0.0079(8) -0.0071(8) 0.0030(8)
    C11 0.0455(11) 0.0275(9) 0.0356(10) -0.0072(8) -0.0075(9) -0.0016(8)
    C12 0.0299(9) 0.0253(8) 0.0294(8) -0.0028(7) -0.0015(7) 0.0011(7)
    C13 0.0282(9) 0.0448(11) 0.0488(11) -0.0021(8) 0.0024(8) 0.0086(10)
    C14 0.0277(8) 0.0264(8) 0.0295(8) -0.0035(7) 0.0004(7) -0.0007(7)
    C15 0.0470(11) 0.0305(9) 0.0315(9) -0.0093(9) -0.0028(8) -0.0016(8)
    C16 0.0359(9) 0.0395(10) 0.0279(9) -0.0100(8) -0.0030(8) 0.0016(8)
    C17 0.0286(9) 0.0328(9) 0.0279(8) -0.0036(7) 0.0001(7) 0.0026(7)
    C18 0.0311(9) 0.0272(9) 0.0318(9) -0.0030(7) -0.0011(8) -0.0006(7)
    C19 0.0437(11) 0.0328(9) 0.0390(10) 0.0067(8) 0.0070(9) 0.0011(8)
    C20 0.0494(11) 0.0307(9) 0.0386(10) -0.0109(9) -0.0044(9) -0.0005(8)
    C21 0.0600(13) 0.0328(10) 0.0411(11) -0.0061(10) -0.0015(10) 0.0038(9)
    C22 0.0369(10) 0.0344(9) 0.0377(10) -0.0020(8) -0.0017(8) 0.0059(8)
    C23 0.0485(11) 0.0377(11) 0.0359(10) -0.0063(9) -0.0050(9) 0.0084(9)
    C24 0.091(2) 0.0439(13) 0.0467(13) -0.0027(13) -0.0142(14) 0.0139(11)
    C25 0.0490(13) 0.0685(16) 0.0480(12) -0.0168(12) 0.0038(10) 0.0152(12)
    C26 0.0608(17) 0.091(2) 0.0746(19) 0.0033(17) 0.0135(15) 0.0000(19)
    C27 0.0756(17) 0.0478(12) 0.0369(11) 0.0024(12) 0.0091(11) 0.0098(10)
    C28 0.112(2) 0.0402(12) 0.0463(13) 0.0050(15) 0.0070(15) 0.0074(11)
    C29 0.161(4) 0.0472(15) 0.074(2) -0.010(2) -0.046(2) 0.0026(15)
    C30 0.171(4) 0.067(2) 0.071(2) 0.009(2) 0.040(2) -0.0019(16)
    O2 0.0687(10) 0.0474(9) 0.0311(7) -0.0241(8) -0.0123(7) 0.0037(7)
    O3 0.0882(13) 0.0489(10) 0.0346(7) -0.0240(9) -0.0183(8) 0.0033(7)
    O4 0.0598(10) 0.0438(9) 0.0610(10) -0.0155(8) -0.0113(9) 0.0241(8)
    O5 0.0519(9) 0.0414(8) 0.0346(7) -0.0059(7) -0.0038(6) 0.0064(6)
    O1 0.1141(18) 0.0473(10) 0.0663(12) 0.0204(12) 0.0115(12) 0.0160(9)
_geom_special_details
;
All e.s.d.'s (except the e.s.d. in the dihedral angle between two l.s. planes)
are estimated using the full covariance matrix. The cell e.s.d.'s are taken
into account individually in the estimation of e.s.d.'s in distances, angles
and torsion angles; correlations between e.s.d.'s in cell parameters are only
used when they are defined by crystal symmetry. An approximate (isotropic)
treatment of cell e.s.d.'s is used for estimating e.s.d.'s involving l.s.
planes.
;
loop_
    _geom_bond_atom_site_label_1
    _geom_bond_atom_site_label_2
    _geom_bond_site_symmetry_2
    _geom_bond_distance
    _geom_bond_publ_flag
    C1 O4 . 1.444(2) ?
    C1 C2 . 1.498(3) ?
    C1 C7 . 1.548(3) ?
    C1 H1 . 0.9800 ?
    C2 C3 . 1.524(3) ?
    C2 H2A . 0.9700 ?
    C2 H2B . 0.9700 ?
    C3 C4 . 1.547(3) ?
    C3 H3A . 0.9700 ?
    C3 H3B . 0.9700 ?
    C4 C5 . 1.543(3) ?
    C4 C14 . 1.572(2) ?
    C4 C6 . 1.574(3) ?
    C5 H5A . 0.9600 ?
    C5 H5B . 0.9600 ?
    C5 H5C . 0.9600 ?
    C6 C10 . 1.540(3) ?
    C6 C7 . 1.575(3) ?
    C6 H6 . 0.9800 ?
    C7 C8 . 1.534(3) ?
    C7 C9 . 1.543(3) ?
    C8 H8A . 0.9600 ?
    C8 H8B . 0.9600 ?
    C8 H8C . 0.9600 ?
    C9 H9A . 0.9600 ?
    C9 H9B . 0.9600 ?
    C9 H9C . 0.9600 ?
    C10 O3 . 1.428(2) ?
    C10 C11 . 1.524(3) ?
    C10 H10 . 0.9800 ?
    C11 C12 . 1.526(3) ?
    C11 H11A . 0.9700 ?
    C11 H11B . 0.9700 ?
    C12 C13 . 1.549(3) ?
    C12 C14 . 1.563(2) ?
    C12 C18 . 1.567(2) ?
    C13 H13A . 0.9600 ?
    C13 H13B . 0.9600 ?
    C13 H13C . 0.9600 ?
    C14 C15 . 1.538(3) ?
    C14 H14 . 0.9800 ?
    C15 C16 . 1.520(3) ?
    C15 H15A . 0.9700 ?
    C15 H15B . 0.9700 ?
    C16 O2 . 1.440(2) ?
    C16 C17 . 1.522(2) ?
    C16 H16 . 0.9800 ?
    C17 C22 . 1.549(3) ?
    C17 C18 . 1.552(2) ?
    C17 H17 . 0.9800 ?
    C18 C20 . 1.543(2) ?
    C18 C19 . 1.549(3) ?
    C19 H19A . 0.9600 ?
    C19 H19B . 0.9600 ?
    C19 H19C . 0.9600 ?
    C20 C21 . 1.540(3) ?
    C20 H20A . 0.9700 ?
    C20 H20B . 0.9700 ?
    C21 C22 . 1.554(3) ?
    C21 H21A . 0.9700 ?
    C21 H21B . 0.9700 ?
    C22 C23 . 1.536(3) ?
    C22 H22 . 0.9800 ?
    C23 O5 . 1.450(3) ?
    C23 C24 . 1.534(3) ?
    C23 C25 . 1.546(3) ?
    C24 H24A . 0.9600 ?
    C24 H24B . 0.9600 ?
    C24 H24C . 0.9600 ?
    C25 C26 . 1.510(4) ?
    C25 H25A . 0.9700 ?
    C25 H25B . 0.9700 ?
    C26 C27 . 1.515(4) ?
    C26 H26A . 0.9700 ?
    C26 H26B . 0.9700 ?
    C27 O5 . 1.427(3) ?
    C27 C28 . 1.531(4) ?
    C27 H27 . 0.9800 ?
    C28 O1 . 1.425(3) ?
    C28 C29 . 1.525(5) ?
    C28 C30 . 1.544(5) ?
    C29 H29A . 0.9600 ?
    C29 H29B . 0.9600 ?
    C29 H29C . 0.9600 ?
    C30 H30A . 0.9600 ?
    C30 H30B . 0.9600 ?
    C30 H30C . 0.9600 ?
    O2 H2 . 0.8200 ?
    O3 H3 . 0.8200 ?
    O4 H4 . 0.8200 ?
    O1 H1A . 0.8200 ?
loop_
    _geom_angle_atom_site_label_1
    _geom_angle_atom_site_label_2
    _geom_angle_atom_site_label_3
    _geom_angle_site_symmetry_1
    _geom_angle_site_symmetry_3
    _geom_angle
    _geom_angle_publ_flag
    O4 C1 C2 . . 110.43(18) ?
    O4 C1 C7 . . 107.41(16) ?
    C2 C1 C7 . . 116.14(18) ?
    O4 C1 H1 . . 107.5 ?
    C2 C1 H1 . . 107.5 ?
    C7 C1 H1 . . 107.5 ?
    C1 C2 C3 . . 111.31(17) ?
    C1 C2 H2A . . 109.4 ?
    C3 C2 H2A . . 109.4 ?
    C1 C2 H2B . . 109.4 ?
    C3 C2 H2B . . 109.4 ?
    H2A C2 H2B . . 108.0 ?
    C2 C3 C4 . . 112.93(17) ?
    C2 C3 H3A . . 109.0 ?
    C4 C3 H3A . . 109.0 ?
    C2 C3 H3B . . 109.0 ?
    C4 C3 H3B . . 109.0 ?
    H3A C3 H3B . . 107.8 ?
    C5 C4 C3 . . 107.38(16) ?
    C5 C4 C14 . . 112.02(16) ?
    C3 C4 C14 . . 108.10(15) ?
    C5 C4 C6 . . 114.56(17) ?
    C3 C4 C6 . . 106.87(15) ?
    C14 C4 C6 . . 107.61(14) ?
    C4 C5 H5A . . 109.5 ?
    C4 C5 H5B . . 109.5 ?
    H5A C5 H5B . . 109.5 ?
    C4 C5 H5C . . 109.5 ?
    H5A C5 H5C . . 109.5 ?
    H5B C5 H5C . . 109.5 ?
    C10 C6 C4 . . 108.96(15) ?
    C10 C6 C7 . . 114.70(15) ?
    C4 C6 C7 . . 116.19(16) ?
    C10 C6 H6 . . 105.3 ?
    C4 C6 H6 . . 105.3 ?
    C7 C6 H6 . . 105.3 ?
    C8 C7 C9 . . 107.9(2) ?
    C8 C7 C1 . . 111.95(19) ?
    C9 C7 C1 . . 104.9(2) ?
    C8 C7 C6 . . 112.53(18) ?
    C9 C7 C6 . . 111.07(19) ?
    C1 C7 C6 . . 108.25(16) ?
    C7 C8 H8A . . 109.5 ?
    C7 C8 H8B . . 109.5 ?
    H8A C8 H8B . . 109.5 ?
    C7 C8 H8C . . 109.5 ?
    H8A C8 H8C . . 109.5 ?
    H8B C8 H8C . . 109.5 ?
    C7 C9 H9A . . 109.5 ?
    C7 C9 H9B . . 109.5 ?
    H9A C9 H9B . . 109.5 ?
    C7 C9 H9C . . 109.5 ?
    H9A C9 H9C . . 109.5 ?
    H9B C9 H9C . . 109.5 ?
    O3 C10 C11 . . 108.21(17) ?
    O3 C10 C6 . . 110.93(17) ?
    C11 C10 C6 . . 110.19(16) ?
    O3 C10 H10 . . 109.2 ?
    C11 C10 H10 . . 109.2 ?
    C6 C10 H10 . . 109.2 ?
    C10 C11 C12 . . 114.79(16) ?
    C10 C11 H11A . . 108.6 ?
    C12 C11 H11A . . 108.6 ?
    C10 C11 H11B . . 108.6 ?
    C12 C11 H11B . . 108.6 ?
    H11A C11 H11B . . 107.5 ?
    C11 C12 C13 . . 107.89(16) ?
    C11 C12 C14 . . 108.52(15) ?
    C13 C12 C14 . . 113.09(16) ?
    C11 C12 C18 . . 110.36(15) ?
    C13 C12 C18 . . 109.58(15) ?
    C14 C12 C18 . . 107.41(14) ?
    C12 C13 H13A . . 109.5 ?
    C12 C13 H13B . . 109.5 ?
    H13A C13 H13B . . 109.5 ?
    C12 C13 H13C . . 109.5 ?
    H13A C13 H13C . . 109.5 ?
    H13B C13 H13C . . 109.5 ?
    C15 C14 C12 . . 110.63(14) ?
    C15 C14 C4 . . 115.82(15) ?
    C12 C14 C4 . . 115.13(14) ?
    C15 C14 H14 . . 104.6 ?
    C12 C14 H14 . . 104.6 ?
    C4 C14 H14 . . 104.6 ?
    C16 C15 C14 . . 113.40(16) ?
    C16 C15 H15A . . 108.9 ?
    C14 C15 H15A . . 108.9 ?
    C16 C15 H15B . . 108.9 ?
    C14 C15 H15B . . 108.9 ?
    H15A C15 H15B . . 107.7 ?
    O2 C16 C15 . . 106.89(16) ?
    O2 C16 C17 . . 113.42(15) ?
    C15 C16 C17 . . 110.66(15) ?
    O2 C16 H16 . . 108.6 ?
    C15 C16 H16 . . 108.6 ?
    C17 C16 H16 . . 108.6 ?
    C16 C17 C22 . . 120.91(15) ?
    C16 C17 C18 . . 109.06(15) ?
    C22 C17 C18 . . 104.68(15) ?
    C16 C17 H17 . . 107.2 ?
    C22 C17 H17 . . 107.2 ?
    C18 C17 H17 . . 107.2 ?
    C20 C18 C19 . . 105.34(16) ?
    C20 C18 C17 . . 100.71(15) ?
    C19 C18 C17 . . 110.87(15) ?
    C20 C18 C12 . . 117.21(15) ?
    C19 C18 C12 . . 112.30(15) ?
    C17 C18 C12 . . 109.77(15) ?
    C18 C19 H19A . . 109.5 ?
    C18 C19 H19B . . 109.5 ?
    H19A C19 H19B . . 109.5 ?
    C18 C19 H19C . . 109.5 ?
    H19A C19 H19C . . 109.5 ?
    H19B C19 H19C . . 109.5 ?
    C21 C20 C18 . . 103.09(16) ?
    C21 C20 H20A . . 111.1 ?
    C18 C20 H20A . . 111.1 ?
    C21 C20 H20B . . 111.1 ?
    C18 C20 H20B . . 111.1 ?
    H20A C20 H20B . . 109.1 ?
    C20 C21 C22 . . 106.51(16) ?
    C20 C21 H21A . . 110.4 ?
    C22 C21 H21A . . 110.4 ?
    C20 C21 H21B . . 110.4 ?
    C22 C21 H21B . . 110.4 ?
    H21A C21 H21B . . 108.6 ?
    C23 C22 C17 . . 117.05(17) ?
    C23 C22 C21 . . 109.87(17) ?
    C17 C22 C21 . . 104.55(15) ?
    C23 C22 H22 . . 108.4 ?
    C17 C22 H22 . . 108.4 ?
    C21 C22 H22 . . 108.4 ?
    O5 C23 C24 . . 108.09(17) ?
    O5 C23 C22 . . 108.07(16) ?
    C24 C23 C22 . . 109.6(2) ?
    O5 C23 C25 . . 104.3(2) ?
    C24 C23 C25 . . 111.5(2) ?
    C22 C23 C25 . . 114.89(19) ?
    C23 C24 H24A . . 109.5 ?
    C23 C24 H24B . . 109.5 ?
    H24A C24 H24B . . 109.5 ?
    C23 C24 H24C . . 109.5 ?
    H24A C24 H24C . . 109.5 ?
    H24B C24 H24C . . 109.5 ?
    C26 C25 C23 . . 105.3(2) ?
    C26 C25 H25A . . 110.7 ?
    C23 C25 H25A . . 110.7 ?
    C26 C25 H25B . . 110.7 ?
    C23 C25 H25B . . 110.7 ?
    H25A C25 H25B . . 108.8 ?
    C25 C26 C27 . . 105.0(2) ?
    C25 C26 H26A . . 110.7 ?
    C27 C26 H26A . . 110.7 ?
    C25 C26 H26B . . 110.7 ?
    C27 C26 H26B . . 110.7 ?
    H26A C26 H26B . . 108.8 ?
    O5 C27 C26 . . 103.5(2) ?
    O5 C27 C28 . . 110.3(2) ?
    C26 C27 C28 . . 116.6(3) ?
    O5 C27 H27 . . 108.7 ?
    C26 C27 H27 . . 108.7 ?
    C28 C27 H27 . . 108.7 ?
    O1 C28 C29 . . 108.6(3) ?
    O1 C28 C27 . . 111.2(2) ?
    C29 C28 C27 . . 110.3(3) ?
    O1 C28 C30 . . 105.4(3) ?
    C29 C28 C30 . . 112.4(3) ?
    C27 C28 C30 . . 108.9(3) ?
    C28 C29 H29A . . 109.5 ?
    C28 C29 H29B . . 109.5 ?
    H29A C29 H29B . . 109.5 ?
    C28 C29 H29C . . 109.5 ?
    H29A C29 H29C . . 109.5 ?
    H29B C29 H29C . . 109.5 ?
    C28 C30 H30A . . 109.5 ?
    C28 C30 H30B . . 109.5 ?
    H30A C30 H30B . . 109.5 ?
    C28 C30 H30C . . 109.5 ?
    H30A C30 H30C . . 109.5 ?
    H30B C30 H30C . . 109.5 ?
    C16 O2 H2 . . 109.5 ?
    C10 O3 H3 . . 109.5 ?
    C1 O4 H4 . . 109.5 ?
    C27 O5 C23 . . 108.82(18) ?
    C28 O1 H1A . . 109.5 ?
loop_
    _geom_torsion_atom_site_label_1
    _geom_torsion_atom_site_label_2
    _geom_torsion_atom_site_label_3
    _geom_torsion_atom_site_label_4
    _geom_torsion_site_symmetry_1
    _geom_torsion_site_symmetry_2
    _geom_torsion_site_symmetry_3
    _geom_torsion_site_symmetry_4
    _geom_torsion
    _geom_torsion_publ_flag
    O4 C1 C2 C3 . . . . 176.51(18) ?
    C7 C1 C2 C3 . . . . 53.9(3) ?
    C1 C2 C3 C4 . . . . -58.2(3) ?
    C2 C3 C4 C5 . . . . -66.8(2) ?
    C2 C3 C4 C14 . . . . 172.11(17) ?
    C2 C3 C4 C6 . . . . 56.5(2) ?
    C5 C4 C6 C10 . . . . -66.2(2) ?
    C3 C4 C6 C10 . . . . 174.97(15) ?
    C14 C4 C6 C10 . . . . 59.06(19) ?
    C5 C4 C6 C7 . . . . 65.2(2) ?
    C3 C4 C6 C7 . . . . -53.6(2) ?
    C14 C4 C6 C7 . . . . -169.54(15) ?
    O4 C1 C7 C8 . . . . -47.7(3) ?
    C2 C1 C7 C8 . . . . 76.5(2) ?
    O4 C1 C7 C9 . . . . 69.1(2) ?
    C2 C1 C7 C9 . . . . -166.7(2) ?
    O4 C1 C7 C6 . . . . -172.26(17) ?
    C2 C1 C7 C6 . . . . -48.1(2) ?
    C10 C6 C7 C8 . . . . 53.4(3) ?
    C4 C6 C7 C8 . . . . -75.3(2) ?
    C10 C6 C7 C9 . . . . -67.8(2) ?
    C4 C6 C7 C9 . . . . 163.6(2) ?
    C10 C6 C7 C1 . . . . 177.61(18) ?
    C4 C6 C7 C1 . . . . 49.0(2) ?
    C4 C6 C10 O3 . . . . 178.68(17) ?
    C7 C6 C10 O3 . . . . 46.5(2) ?
    C4 C6 C10 C11 . . . . -61.5(2) ?
    C7 C6 C10 C11 . . . . 166.30(17) ?
    O3 C10 C11 C12 . . . . -179.57(18) ?
    C6 C10 C11 C12 . . . . 59.0(2) ?
    C10 C11 C12 C13 . . . . 71.6(2) ?
    C10 C11 C12 C14 . . . . -51.3(2) ?
    C10 C11 C12 C18 . . . . -168.72(16) ?
    C11 C12 C14 C15 . . . . -175.74(16) ?
    C13 C12 C14 C15 . . . . 64.6(2) ?
    C18 C12 C14 C15 . . . . -56.43(19) ?
    C11 C12 C14 C4 . . . . 50.6(2) ?
    C13 C12 C14 C4 . . . . -69.1(2) ?
    C18 C12 C14 C4 . . . . 169.89(14) ?
    C5 C4 C14 C15 . . . . -60.1(2) ?
    C3 C4 C14 C15 . . . . 58.1(2) ?
    C6 C4 C14 C15 . . . . 173.16(15) ?
    C5 C4 C14 C12 . . . . 71.2(2) ?
    C3 C4 C14 C12 . . . . -170.70(16) ?
    C6 C4 C14 C12 . . . . -55.6(2) ?
    C12 C14 C15 C16 . . . . 54.5(2) ?
    C4 C14 C15 C16 . . . . -172.13(16) ?
    C14 C15 C16 O2 . . . . -178.89(16) ?
    C14 C15 C16 C17 . . . . -54.9(2) ?
    O2 C16 C17 C22 . . . . -60.5(2) ?
    C15 C16 C17 C22 . . . . 179.36(16) ?
    O2 C16 C17 C18 . . . . 178.19(16) ?
    C15 C16 C17 C18 . . . . 58.1(2) ?
    C16 C17 C18 C20 . . . . 172.77(15) ?
    C22 C17 C18 C20 . . . . 42.05(18) ?
    C16 C17 C18 C19 . . . . 61.7(2) ?
    C22 C17 C18 C19 . . . . -69.06(18) ?
    C16 C17 C18 C12 . . . . -63.00(19) ?
    C22 C17 C18 C12 . . . . 166.28(14) ?
    C11 C12 C18 C20 . . . . -66.3(2) ?
    C13 C12 C18 C20 . . . . 52.4(2) ?
    C14 C12 C18 C20 . . . . 175.57(15) ?
    C11 C12 C18 C19 . . . . 55.9(2) ?
    C13 C12 C18 C19 . . . . 174.53(16) ?
    C14 C12 C18 C19 . . . . -62.25(19) ?
    C11 C12 C18 C17 . . . . 179.69(15) ?
    C13 C12 C18 C17 . . . . -61.64(19) ?
    C14 C12 C18 C17 . . . . 61.57(18) ?
    C19 C18 C20 C21 . . . . 71.6(2) ?
    C17 C18 C20 C21 . . . . -43.78(19) ?
    C12 C18 C20 C21 . . . . -162.75(17) ?
    C18 C20 C21 C22 . . . . 29.8(2) ?
    C16 C17 C22 C23 . . . . 90.9(2) ?
    C18 C17 C22 C23 . . . . -145.68(17) ?
    C16 C17 C22 C21 . . . . -147.28(18) ?
    C18 C17 C22 C21 . . . . -23.9(2) ?
    C20 C21 C22 C23 . . . . 122.8(2) ?
    C20 C21 C22 C17 . . . . -3.6(2) ?
    C17 C22 C23 O5 . . . . -56.9(2) ?
    C21 C22 C23 O5 . . . . -175.92(17) ?
    C17 C22 C23 C24 . . . . -174.54(19) ?
    C21 C22 C23 C24 . . . . 66.5(2) ?
    C17 C22 C23 C25 . . . . 59.0(3) ?
    C21 C22 C23 C25 . . . . -60.0(3) ?
    O5 C23 C25 C26 . . . . -7.7(3) ?
    C24 C23 C25 C26 . . . . 108.7(2) ?
    C22 C23 C25 C26 . . . . -125.8(2) ?
    C23 C25 C26 C27 . . . . -13.9(3) ?
    C25 C26 C27 O5 . . . . 30.9(3) ?
    C25 C26 C27 C28 . . . . 152.2(2) ?
    O5 C27 C28 O1 . . . . 64.9(3) ?
    C26 C27 C28 O1 . . . . -52.7(3) ?
    O5 C27 C28 C29 . . . . -55.5(3) ?
    C26 C27 C28 C29 . . . . -173.2(3) ?
    O5 C27 C28 C30 . . . . -179.3(3) ?
    C26 C27 C28 C30 . . . . 63.0(3) ?
    C26 C27 O5 C23 . . . . -37.5(2) ?
    C28 C27 O5 C23 . . . . -163.0(2) ?
    C24 C23 O5 C27 . . . . -90.3(2) ?
    C22 C23 O5 C27 . . . . 151.15(18) ?
    C25 C23 O5 C27 . . . . 28.5(2) ?
loop_
    _geom_hbond_atom_site_label_D
    _geom_hbond_atom_site_label_H
    _geom_hbond_atom_site_label_A
    _geom_hbond_site_symmetry_A
    _geom_hbond_distance_DH
    _geom_hbond_distance_HA
    _geom_hbond_distance_DA
    _geom_hbond_angle_DHA
    O1 H1A O2 . 0.82 2.41 2.882(3) 117
    O2 H2 O5 . 0.82 1.95 2.697(2) 152
    O3 H3 O4 3_544 0.82 2.12 2.929(3) 169
    O4 H4 O2 2_564 0.82 2.13 2.890(2) 153
