# Supplementary material for: (3R,6R,12R,20S,24R)-20,24-Ep­oxy­dammarane-3,6,12,25-tetra­ol
Source: Acta Crystallogr Sect E Struct Rep Online. 2011 Mar 12;67(Pt 4):o846. doi: 10.1107/S1600536811008609 (PMC3099824; doi:10.1107/S1600536811008609)
Supplement: Supplementary file 2 [file e-67-0o846-Isup2.hkl]

# 
# h,k,l, Fc-squared, Fo-squared, sigma(Fo-squared) and status flag 
# 
data_I
_shelx_title ' 70329b in P2(1)2(1)2(1)' 
_shelx_refln_list_code          4 
_shelx_F_calc_maximum      190.21 
_exptl_crystal_F_000      1088.00 
_reflns_d_resolution_high  0.8101 
 
loop_ 
 _symmetry_equiv_pos_as_xyz 
 'x, y, z' 
 '-x+1/2, -y, z+1/2' 
 '-x, y+1/2, -z+1/2' 
 'x+1/2, -y+1/2, -z' 
 
_cell_length_a    12.7918 
_cell_length_b    13.7842 
_cell_length_c    16.0902 
_cell_angle_alpha  90.000 
_cell_angle_beta   90.000 
_cell_angle_gamma  90.000 
 
_shelx_F_squared_multiplier     1.000 
 
loop_ 
 _refln_index_h 
 _refln_index_k 
 _refln_index_l 
 _refln_F_squared_calc 
 _refln_F_squared_meas 
 _refln_F_squared_sigma 
 _refln_observed_status 
   2   0   0    17834.41    13772.92    219.56 o 
   4   0   0      750.40     1152.85     18.99 o 
   6   0   0      805.06      656.46     11.96 o 
   8   0   0      212.83      185.53      3.86 o 
  10   0   0      288.15      277.16      8.34 o 
  12   0   0       48.75       54.85      4.36 o 
  14   0   0        1.20       -0.81      2.57 o 
   1   1   0      359.37      373.30      3.74 o 
   3   1   0     1991.59     2113.64     28.56 o 
   4   1   0        3.35        2.08      0.59 o 
   5   1   0      148.49      149.08      2.24 o 
   6   1   0       12.05        1.77      0.53 o 
   7   1   0      624.76      668.07      7.37 o 
   8   1   0     1183.47     1163.06     12.03 o 
   9   1   0      491.89      487.35      7.50 o 
  10   1   0      226.25      200.52      3.61 o 
  11   1   0        4.01        3.88      0.97 o 
  12   1   0       16.95       22.40      2.29 o 
  13   1   0      287.71      292.93     12.81 o 
  14   1   0        2.16        0.87      2.57 o 
   0   2   0        2.28       -0.13      0.53 o 
   1   2   0     2193.35     2229.35     14.28 o 
   2   2   0      982.60      950.73     14.68 o 
   3   2   0       34.73       32.82      0.78 o 
   4   2   0     1773.51     1574.94     16.33 o 
   5   2   0     1301.32     1418.88     14.91 o 
   6   2   0     1478.77     1596.03     15.57 o 
   7   2   0        1.31        0.75      0.57 o 
   8   2   0       63.18       86.61      3.14 o 
   9   2   0      415.64      457.67      5.86 o 
  10   2   0       28.64       22.45      1.41 o 
  11   2   0      574.20      564.27      7.22 o 
  12   2   0      126.36      104.52      3.98 o 
  13   2   0        7.01        3.87      1.76 o 
  14   2   0       64.89       64.32      5.16 o 
  15   2   0       16.10       12.06      3.43 o 
   1   3   0       63.91       65.42      1.24 o 
   2   3   0      371.53      415.62      3.13 o 
   3   3   0     5138.53     5215.21     58.40 o 
   4   3   0      908.94      960.12     11.25 o 
   5   3   0      195.05      227.77      5.00 o 
   6   3   0     1920.84     2068.13     24.05 o 
   7   3   0      734.30      930.94     11.69 o 
   8   3   0      650.93      628.92      7.25 o 
   9   3   0      123.95      130.31      4.96 o 
  10   3   0        1.64        1.06      0.99 o 
  11   3   0        0.39        0.03      1.05 o 
  12   3   0        0.67        1.72      1.43 o 
  13   3   0       26.14       36.01      3.65 o 
  14   3   0       20.13       20.83      3.60 o 
  15   3   0       37.08       41.38      4.73 o 
   0   4   0     9321.42     9289.36     84.20 o 
   1   4   0      931.85      997.57      6.31 o 
   2   4   0      503.60      510.96      3.86 o 
   3   4   0     7477.50     7815.34     54.02 o 
   4   4   0    10832.08    10939.28    124.94 o 
   5   4   0      261.55      254.06      2.87 o 
   6   4   0     1605.22     1857.27     35.80 o 
   7   4   0      888.40      956.33      8.52 o 
   8   4   0      465.97      445.53      5.82 o 
   9   4   0       61.62       50.47      2.59 o 
  10   4   0       19.41       18.77      1.43 o 
  11   4   0        8.29       13.75      1.43 o 
  12   4   0        0.95        1.07      1.15 o 
  13   4   0       87.60       77.01      3.29 o 
  14   4   0       15.97       18.81      3.68 o 
  15   4   0       40.44       41.80      3.52 o 
   1   5   0      209.73      248.46      2.08 o 
   2   5   0      690.92      712.20      5.26 o 
   3   5   0        5.93       10.12      0.49 o 
   4   5   0     1809.33     2006.21     14.60 o 
   5   5   0     2720.09     3062.04     21.81 o 
   6   5   0     1269.42     1372.88     16.94 o 
   7   5   0        0.26       -0.44      1.19 o 
   8   5   0      108.77       97.82      2.51 o 
   9   5   0        0.00        0.46      0.97 o 
  10   5   0       17.27       27.39      1.68 o 
  11   5   0      107.18       97.96      2.87 o 
  12   5   0       53.83       50.58      2.10 o 
  13   5   0       11.98       13.03      1.72 o 
  14   5   0        1.75        3.75      3.25 o 
  15   5   0        0.04       -3.25      3.32 o 
   0   6   0     7364.26     7421.40     67.37 o 
   1   6   0      110.96      102.54      1.37 o 
   2   6   0      304.42      358.90      4.26 o 
   3   6   0      236.07      267.58      2.60 o 
   4   6   0      149.34      144.11      1.91 o 
   5   6   0      613.69      638.49      5.53 o 
   6   6   0      385.62      381.37      6.05 o 
   7   6   0      321.21      338.08      5.87 o 
   8   6   0      251.10      254.41      5.95 o 
   9   6   0       45.25       40.76      1.74 o 
  10   6   0       60.58       59.81      2.11 o 
  11   6   0        1.47        0.64      1.10 o 
  12   6   0        6.34        4.78      1.45 o 
  13   6   0       22.20       18.07      1.88 o 
  14   6   0      155.67      168.82      5.71 o 
   1   7   0      130.76      107.43      2.90 o 
   2   7   0      106.99       99.69      2.11 o 
   3   7   0     1537.77     1538.90     10.75 o 
   4   7   0       40.09       39.36      1.15 o 
   5   7   0        3.36        1.98      0.64 o 
   6   7   0       75.56       78.96      2.03 o 
   7   7   0       28.22       23.40      1.87 o 
   8   7   0      391.91      361.65      5.36 o 
   9   7   0      231.01      249.98      4.01 o 
  10   7   0      140.12      135.23      3.53 o 
  11   7   0       23.83       27.51      1.76 o 
  12   7   0      170.11      175.53      4.30 o 
  13   7   0       12.67       11.63      2.36 o 
  14   7   0        9.65       13.72      2.68 o 
   0   8   0        3.36        1.64      0.68 o 
   1   8   0      159.96      141.47      1.88 o 
   2   8   0      166.97      155.26      2.23 o 
   3   8   0        4.57        4.23      0.52 o 
   4   8   0        9.57        8.75      0.63 o 
   5   8   0      179.32      180.13      2.99 o 
   6   8   0        8.11        5.71      0.93 o 
   7   8   0      166.05      153.01      5.45 o 
   8   8   0      311.38      292.61      4.34 o 
   9   8   0       55.65       71.02      2.35 o 
  10   8   0      156.26      172.71      3.48 o 
  11   8   0        0.01        0.12      1.23 o 
  12   8   0       27.64       22.78      2.87 o 
  13   8   0        7.40        7.97      2.29 o 
   1   9   0      304.84      284.39      3.07 o 
   2   9   0        3.71        3.26      0.65 o 
   3   9   0       27.70       25.32      1.09 o 
   4   9   0      112.04       98.06      2.31 o 
   5   9   0        2.70        5.69      0.83 o 
   6   9   0      139.86      139.12      3.19 o 
   7   9   0       30.91       33.33      1.63 o 
   8   9   0       10.58        9.55      1.40 o 
   9   9   0       87.97       69.41      2.79 o 
  10   9   0       47.99       48.72      2.13 o 
  11   9   0       32.33       35.45      2.97 o 
  12   9   0        0.01        4.88      2.01 o 
  13   9   0        6.22        2.23      2.78 o 
   0  10   0      964.69     1132.46     15.85 o 
   1  10   0      550.78      526.21      5.32 o 
   2  10   0       62.10       72.21      1.75 o 
   3  10   0       19.21       17.91      1.04 o 
   4  10   0      520.47      486.37      5.98 o 
   5  10   0       56.91       66.67      2.16 o 
   6  10   0        8.02       10.52      3.51 o 
   7  10   0       11.00       10.44      1.51 o 
   8  10   0       27.06       31.84      2.05 o 
   9  10   0       56.93       63.26      2.76 o 
  10  10   0      273.65      290.83      7.21 o 
  11  10   0       48.94       47.42      3.35 o 
  12  10   0        1.01        1.79      2.06 o 
   1  11   0        6.41        8.91      0.99 o 
   2  11   0     1181.71     1156.47     10.02 o 
   3  11   0       95.03       85.90      2.38 o 
   4  11   0        7.28        5.52      1.12 o 
   5  11   0      144.33      138.32      4.91 o 
   6  11   0      789.68      811.33     13.14 o 
   7  11   0       66.87       71.56      2.81 o 
   8  11   0       17.68       14.45      1.76 o 
   9  11   0        1.08        1.63      1.49 o 
  10  11   0       11.49       11.41      2.37 o 
  11  11   0        0.57        1.59      2.04 o 
  12  11   0       42.92       53.53      3.83 o 
   0  12   0      148.34      137.55      4.28 o 
   1  12   0      529.04      525.84      8.16 o 
   2  12   0        8.44       10.42      1.65 o 
   3  12   0        0.20        0.19      1.03 o 
   4  12   0      249.90      233.20      4.10 o 
   5  12   0       95.20       78.55      2.59 o 
   6  12   0       76.27       96.45      3.25 o 
   7  12   0        0.72        0.05      1.33 o 
   8  12   0        4.64        4.38      1.62 o 
   9  12   0        1.66       -0.01      1.81 o 
  10  12   0       10.45       14.35      2.55 o 
  11  12   0        0.02        2.44      2.23 o 
   1  13   0        0.54        0.67      0.98 o 
   2  13   0       27.94       23.03      1.88 o 
   3  13   0      435.22      412.00      6.84 o 
   4  13   0       57.37       62.88      2.86 o 
   5  13   0       15.52       15.07      1.62 o 
   6  13   0        4.54        4.65      1.57 o 
   7  13   0       19.41       20.59      3.28 o 
   8  13   0        7.52        8.00      2.12 o 
   9  13   0        0.04       -1.76      1.80 o 
  10  13   0        2.04        4.39      2.21 o 
   0  14   0       73.72       70.61      5.19 o 
   1  14   0      108.69      108.79      3.46 o 
   2  14   0       11.03       11.74      1.74 o 
   3  14   0      111.61      109.16      4.44 o 
   4  14   0        1.46       -0.59      1.33 o 
   5  14   0       64.96       68.29      3.51 o 
   6  14   0        0.06       -0.05      1.69 o 
   7  14   0       13.27       12.13      2.40 o 
   8  14   0        5.67        3.05      2.09 o 
   1  15   0       55.72       55.67      2.87 o 
   2  15   0        4.63        6.35      1.68 o 
   3  15   0       17.79       23.03      2.17 o 
   4  15   0        5.26        5.58      1.72 o 
   5  15   0       54.12       47.29      2.73 o 
   6  15   0        9.17        5.25      2.12 o 
   7  15   0        0.02       -2.22      2.22 o 
   0  16   0       95.31      107.71      6.65 o 
   1  16   0        0.71        1.15      1.96 o 
   2  16   0        1.05        2.59      1.66 o 
   3  16   0       10.97       13.19      2.04 o 
   4  16   0        7.00        7.70      1.95 o 
   5  16   0        2.47        3.54      2.32 o 
   1   0   1      126.10      121.37      2.53 o 
   2   0   1    17058.13    13338.85    512.43 o 
   3   0   1     4355.52     4494.56     39.01 o 
   4   0   1     1912.03     1887.82     16.83 o 
   5   0   1     1431.16     1471.15     13.43 o 
   6   0   1       44.55       43.01      1.24 o 
   7   0   1      221.97      151.92      2.18 o 
   8   0   1       13.93        7.54      0.65 o 
   9   0   1        5.95        8.55      0.79 o 
  10   0   1      329.16      321.95      3.63 o 
  11   0   1      542.06      550.01     12.45 o 
  12   0   1      110.19      117.75      8.32 o 
  13   0   1       10.58        5.83      1.84 o 
  14   0   1       41.63       39.89      4.33 o 
  15   0   1       28.92       25.94      4.00 o 
   0   1   1    14786.08     9455.16    159.27 o 
   1   1   1     5533.68     5149.73     36.18 o 
   2   1   1    36179.68    22934.36    451.94 o 
   3   1   1     1778.63     1880.67     10.40 o 
   4   1   1     4737.61     4922.00     26.53 o 
   5   1   1     1300.65     1461.79      9.82 o 
   6   1   1     3528.99     3930.61     21.48 o 
   7   1   1      141.21      147.22      1.49 o 
   8   1   1      105.66      129.13      1.46 o 
   9   1   1       87.65       76.77      1.53 o 
  10   1   1      238.17      226.09      2.54 o 
  11   1   1      432.21      401.25      6.76 o 
  12   1   1      200.11      199.30      3.78 o 
  13   1   1      108.07      101.44      2.85 o 
  14   1   1        1.90        1.62      1.47 o 
  15   1   1        3.88        3.14      2.06 o 
   0   2   1    10215.86     9305.14    127.69 o 
   1   2   1     1131.95     1195.67      7.25 o 
   2   2   1     4111.08     4190.66     23.05 o 
   3   2   1     6120.32     6114.07     55.46 o 
   4   2   1      900.10      943.06      6.55 o 
   5   2   1      779.14      847.31      5.57 o 
   6   2   1     1506.91     1540.90     10.50 o 
   7   2   1     2303.34     2300.69     13.00 o 
   8   2   1      334.89      338.72      2.66 o 
   9   2   1      154.55      158.59      3.68 o 
  10   2   1      193.98      191.62      2.77 o 
  11   2   1       39.96       38.43      1.63 o 
  12   2   1       42.60       40.70      1.61 o 
  13   2   1       89.06       84.47      3.27 o 
  14   2   1        1.61        2.69      1.70 o 
  15   2   1       22.26       17.94      3.50 o 
   0   3   1     1672.96     1806.26     11.95 o 
   1   3   1     1929.39     2009.50     10.13 o 
   2   3   1      432.05      473.07      3.07 o 
   3   3   1      286.65      340.01      2.91 o 
   4   3   1      770.68      760.44      5.10 o 
   5   3   1     2171.72     2193.13     13.37 o 
   6   3   1       93.62      100.23      1.43 o 
   7   3   1      742.19      764.72      4.85 o 
   8   3   1      395.25      391.46      3.62 o 
   9   3   1      595.61      570.46      5.48 o 
  10   3   1      638.40      581.50      8.71 o 
  11   3   1      176.34      185.60      2.63 o 
  12   3   1       15.50       21.14      1.14 o 
  13   3   1       59.77       57.69      2.68 o 
  14   3   1        7.76       10.44      1.56 o 
  15   3   1       38.91       36.23      3.31 o 
   0   4   1     1504.53     1601.37      9.78 o 
   1   4   1     1114.18     1196.59      5.51 o 
   2   4   1     5719.85     5803.29     30.51 o 
   3   4   1     1497.24     1580.59      8.69 o 
   4   4   1     1735.55     1866.13     14.97 o 
   5   4   1     2000.45     2250.77     13.86 o 
   6   4   1      249.77      308.40      3.83 o 
   7   4   1     1084.46     1079.97      7.38 o 
   8   4   1      267.50      265.15      3.59 o 
   9   4   1      346.86      335.00      5.31 o 
  10   4   1      102.23      101.79      1.80 o 
  11   4   1        1.57        3.12      0.76 o 
  12   4   1       53.79       54.74      1.69 o 
  13   4   1        0.65        1.40      1.16 o 
  14   4   1        7.73        6.17      3.30 o 
  15   4   1       15.32       19.82      2.35 o 
   0   5   1        0.42        0.29      0.30 o 
   1   5   1     3098.95     3378.45     14.87 o 
   2   5   1     3468.94     3823.00     20.41 o 
   3   5   1     3385.51     3739.66     20.03 o 
   4   5   1     2277.75     2478.60     13.42 o 
   5   5   1       66.26       74.98      1.35 o 
   6   5   1      984.63     1052.33      8.80 o 
   7   5   1      526.16      515.84      6.63 o 
   8   5   1      273.13      268.30      3.40 o 
   9   5   1      446.03      419.19      3.89 o 
  10   5   1       12.88       13.94      0.95 o 
  11   5   1       20.33       17.11      1.06 o 
  12   5   1       78.00       67.70      2.73 o 
  13   5   1        1.32        2.05      1.06 o 
  14   5   1      115.56      133.16      3.84 o 
  15   5   1        2.22        2.66      2.77 o 
   0   6   1      283.33      280.29      2.38 o 
   1   6   1      334.56      376.13      2.19 o 
   2   6   1     1039.81     1054.65      5.62 o 
   3   6   1      893.80     1018.01      5.49 o 
   4   6   1     1877.33     1958.74     11.12 o 
   5   6   1      393.72      465.57      3.51 o 
   6   6   1       76.42       79.90      1.98 o 
   7   6   1      396.86      368.51      3.45 o 
   8   6   1      222.51      215.21      2.98 o 
   9   6   1      319.30      295.84      3.22 o 
  10   6   1      148.76      136.38      2.20 o 
  11   6   1      123.21      122.62      2.67 o 
  12   6   1       46.82       44.68      1.94 o 
  13   6   1       30.74       32.15      1.85 o 
  14   6   1       27.41       31.66      1.99 o 
   0   7   1      159.14      158.59      1.88 o 
   1   7   1      686.33      708.10      3.72 o 
   2   7   1      169.22      180.56      1.55 o 
   3   7   1       43.07       41.85      0.95 o 
   4   7   1      664.24      710.06      4.38 o 
   5   7   1       82.01       67.04      1.12 o 
   6   7   1       77.72       74.98      1.37 o 
   7   7   1      897.65      870.37      9.40 o 
   8   7   1      299.85      289.70      3.86 o 
   9   7   1       44.12       36.73      1.22 o 
  10   7   1      360.09      360.23      3.92 o 
  11   7   1       14.01       14.77      1.24 o 
  12   7   1       27.59       26.46      1.45 o 
  13   7   1       53.74       61.35      2.27 o 
  14   7   1       36.15       40.17      2.05 o 
   0   8   1      214.96      223.63      2.45 o 
   1   8   1       79.32       71.28      0.90 o 
   2   8   1      290.07      288.59      2.19 o 
   3   8   1       77.24       78.02      1.05 o 
   4   8   1       12.48       12.70      0.52 o 
   5   8   1       50.55       54.74      1.23 o 
   6   8   1      412.72      406.02      5.93 o 
   7   8   1      477.06      465.91      4.96 o 
   8   8   1      140.27      162.30      2.97 o 
   9   8   1      285.64      250.16      4.56 o 
  10   8   1       27.66       21.51      1.33 o 
  11   8   1      103.67      113.41      3.00 o 
  12   8   1       63.15       64.39      2.29 o 
  13   8   1       19.31       19.87      1.65 o 
   0   9   1        6.55        8.11      0.68 o 
   1   9   1       28.63       25.42      0.67 o 
   2   9   1      136.67      136.65      1.96 o 
   3   9   1       16.46       17.94      0.63 o 
   4   9   1      121.24      129.49      1.99 o 
   5   9   1      120.02      118.52      1.81 o 
   6   9   1       37.92       39.34      1.51 o 
   7   9   1       92.80       70.77      1.95 o 
   8   9   1       64.15       59.77      1.61 o 
   9   9   1        2.12        0.91      0.78 o 
  10   9   1       34.17       32.81      1.53 o 
  11   9   1       34.78       37.30      1.68 o 
  12   9   1        0.96       -0.31      1.08 o 
  13   9   1       37.72       44.57      2.15 o 
   0  10   1     1052.03     1045.64      9.04 o 
   1  10   1      350.88      361.06      2.95 o 
   2  10   1       85.46       83.52      1.31 o 
   3  10   1       48.29       52.36      1.20 o 
   4  10   1       70.10       59.53      1.30 o 
   5  10   1      126.35      115.47      1.86 o 
   6  10   1      104.59       95.68      1.90 o 
   7  10   1       27.79       27.16      1.21 o 
   8  10   1      159.83      178.48      2.71 o 
   9  10   1        4.49        5.04      1.13 o 
  10  10   1       46.56       41.65      1.71 o 
  11  10   1       21.41       18.95      1.65 o 
  12  10   1       68.35       73.28      2.90 o 
   0  11   1       23.99       18.09      1.17 o 
   1  11   1      276.82      268.94      2.70 o 
   2  11   1       36.44       37.58      1.04 o 
   3  11   1      443.73      403.24      4.50 o 
   4  11   1      174.62      161.31      2.29 o 
   5  11   1       47.54       44.19      1.84 o 
   6  11   1       18.55       21.20      1.17 o 
   7  11   1       85.92       81.88      2.40 o 
   8  11   1       39.57       51.54      2.44 o 
   9  11   1       17.45       16.68      1.35 o 
  10  11   1      207.75      211.52      3.93 o 
  11  11   1        4.44        2.59      1.52 o 
  12  11   1       42.19       44.88      2.57 o 
   0  12   1      132.92      140.90      3.47 o 
   1  12   1      319.85      294.97      3.80 o 
   2  12   1      165.03      158.10      2.84 o 
   3  12   1      152.76      137.78      2.60 o 
   4  12   1      184.80      176.46      2.52 o 
   5  12   1      181.04      175.91      3.87 o 
   6  12   1      307.53      315.98      5.49 o 
   7  12   1       30.85       29.93      1.54 o 
   8  12   1       39.44       46.10      2.01 o 
   9  12   1       13.47       15.14      1.54 o 
  10  12   1        1.04        2.17      1.46 o 
  11  12   1       51.02       61.52      2.81 o 
   0  13   1        0.70        0.41      1.00 o 
   1  13   1      124.16      119.52      2.26 o 
   2  13   1      104.73       98.70      2.31 o 
   3  13   1       90.38       82.27      2.17 o 
   4  13   1       30.00       31.68      1.41 o 
   5  13   1       98.13       99.13      2.41 o 
   6  13   1       50.87       45.72      1.81 o 
   7  13   1       78.39       79.93      3.30 o 
   8  13   1       37.20       33.32      1.90 o 
   9  13   1       36.81       39.83      2.32 o 
  10  13   1        0.83        2.15      1.59 o 
   0  14   1       41.43       38.07      2.26 o 
   1  14   1       60.02       61.28      1.98 o 
   2  14   1       61.93       60.73      2.00 o 
   3  14   1       51.34       50.29      1.88 o 
   4  14   1       27.05       28.77      1.60 o 
   5  14   1        0.52        1.06      1.19 o 
   6  14   1        6.67        5.57      1.29 o 
   7  14   1       10.33       13.97      1.77 o 
   8  14   1        5.46        4.34      1.57 o 
   0  15   1        0.38        1.38      1.89 o 
   1  15   1       24.14       22.96      1.59 o 
   2  15   1        8.60        9.80      1.27 o 
   3  15   1       22.87       22.93      1.53 o 
   4  15   1        9.91       11.61      1.37 o 
   5  15   1        8.27        9.34      1.44 o 
   6  15   1       12.38       13.26      2.28 o 
   7  15   1       24.30       19.04      2.45 o 
   0  16   1        0.05        1.96      2.19 o 
   1  16   1       31.77       34.84      2.25 o 
   2  16   1       53.22       57.26      2.14 o 
   3  16   1        8.93       10.25      1.38 o 
   4  16   1       45.41       47.54      2.03 o 
   5  16   1       35.81       36.08      2.37 o 
   0   0   2     2275.88     2410.18     27.60 o 
   1   0   2     1735.03     1690.42     12.37 o 
   2   0   2       64.92       50.40      0.94 o 
   3   0   2     1233.07     1207.05     10.05 o 
   4   0   2      516.53      410.20      4.61 o 
   5   0   2     1088.94     1202.52     11.91 o 
   6   0   2     2957.04     3373.19     31.39 o 
   7   0   2        1.38        0.55      0.49 o 
   8   0   2      436.57      543.41      5.42 o 
   9   0   2      441.12      417.36      6.35 o 
  10   0   2       59.88       52.89      2.06 o 
  11   0   2        9.81       11.22      1.37 o 
  12   0   2      594.52      524.75      9.46 o 
  13   0   2       66.76       71.95      5.41 o 
  14   0   2        0.38       -1.75      1.75 o 
  15   0   2        2.34        1.87      3.15 o 
   0   1   2     4695.17     4454.09     35.23 o 
   1   1   2    12479.52    10602.57    118.69 o 
   2   1   2     1859.63     1901.14     10.23 o 
   3   1   2     4110.09     4179.31     24.93 o 
   4   1   2      491.98      502.41      5.10 o 
   5   1   2     1838.83     1992.50     13.33 o 
   6   1   2       72.91       80.64      1.13 o 
   7   1   2      147.29      157.81      1.72 o 
   8   1   2      189.50      176.36      3.11 o 
   9   1   2      139.37      151.01      3.17 o 
  10   1   2      282.56      285.39      3.71 o 
  11   1   2       81.94       82.70      2.13 o 
  12   1   2        2.41        2.08      1.18 o 
  13   1   2       13.58       10.29      1.85 o 
  14   1   2       45.66       44.05      2.60 o 
  15   1   2       37.09       30.44      2.17 o 
   0   2   2    10304.42     9585.71     68.03 o 
   1   2   2      293.01      314.50      2.16 o 
   2   2   2      519.07      510.08      3.04 o 
   3   2   2     8101.06     8099.68     48.76 o 
   4   2   2     3934.41     4270.47     25.64 o 
   5   2   2     2239.52     2550.43     15.64 o 
   6   2   2      484.65      472.70      3.33 o 
   7   2   2     1783.64     1927.31     12.03 o 
   8   2   2       71.79       89.58      5.23 o 
   9   2   2      316.42      308.10      4.11 o 
  10   2   2      547.24      551.72      6.28 o 
  11   2   2        3.02        1.22      0.79 o 
  12   2   2      132.92      122.68      3.03 o 
  13   2   2       51.72       43.81      3.09 o 
  14   2   2        3.64        5.34      1.70 o 
  15   2   2        5.24        2.88      1.76 o 
   0   3   2     6553.27     6367.35     44.72 o 
   1   3   2       25.79       25.00      0.54 o 
   2   3   2      344.60      306.90      2.17 o 
   3   3   2      253.16      281.01      2.29 o 
   4   3   2      448.03      511.21      4.72 o 
   5   3   2      447.14      453.39      3.79 o 
   6   3   2     2536.88     2553.30     17.21 o 
   7   3   2      420.17      458.55      3.71 o 
   8   3   2      227.88      218.70      2.52 o 
   9   3   2       24.78       24.57      1.15 o 
  10   3   2      413.41      412.16      4.69 o 
  11   3   2       97.01       94.91      2.23 o 
  12   3   2       80.05       66.42      2.27 o 
  13   3   2        2.89        2.43      1.10 o 
  14   3   2        2.93        6.33      1.80 o 
  15   3   2        4.08        3.37      1.89 o 
   0   4   2      127.74      130.57      1.38 o 
   1   4   2     2094.33     2311.59     12.52 o 
   2   4   2       44.00       47.86      1.95 o 
   3   4   2      138.24      121.72      1.20 o 
   4   4   2     1702.00     1745.82     11.12 o 
   5   4   2       84.37       99.80      1.44 o 
   6   4   2      175.56      183.83      2.15 o 
   7   4   2      136.86      140.42      2.09 o 
   8   4   2      934.44      998.36     13.32 o 
   9   4   2      307.27      323.15      3.93 o 
  10   4   2      876.98      826.56      7.79 o 
  11   4   2       36.20       34.98      1.74 o 
  12   4   2       99.07       98.03      2.37 o 
  13   4   2        0.39        0.18      1.17 o 
  14   4   2       11.32       14.62      1.96 o 
  15   4   2       20.19       27.02      3.16 o 
   0   5   2     2875.13     3043.68     20.02 o 
   1   5   2      380.54      397.70      2.19 o 
   2   5   2        1.77        2.63      0.61 o 
   3   5   2      195.98      205.76      2.13 o 
   4   5   2      395.10      403.47      3.31 o 
   5   5   2      146.49      159.28      1.95 o 
   6   5   2      159.05      182.49      2.97 o 
   7   5   2      394.02      410.80      3.87 o 
   8   5   2      380.40      367.12      4.80 o 
   9   5   2      170.08      169.31      2.77 o 
  10   5   2       12.73        7.63      1.17 o 
  11   5   2      114.00      124.12      2.62 o 
  12   5   2       11.44       11.01      1.27 o 
  13   5   2        2.61        1.22      1.10 o 
  14   5   2        9.38       11.29      1.63 o 
  15   5   2       22.87       21.79      3.13 o 
   0   6   2      798.90      921.07      6.14 o 
   1   6   2       70.41       85.38      0.84 o 
   2   6   2      126.88      161.85      2.18 o 
   3   6   2      887.17      953.56      6.14 o 
   4   6   2      193.78      212.60      1.98 o 
   5   6   2       64.55       60.43      1.18 o 
   6   6   2      177.34      189.51      2.95 o 
   7   6   2      623.19      634.19      6.14 o 
   8   6   2       60.96       47.70      1.59 o 
   9   6   2      434.23      447.91      8.49 o 
  10   6   2      352.97      343.89      4.43 o 
  11   6   2       62.78       70.75      2.13 o 
  12   6   2       72.48       75.22      2.31 o 
  13   6   2        9.75       10.73      1.37 o 
  14   6   2       20.55       22.49      2.23 o 
   0   7   2      119.25      163.41      1.76 o 
   1   7   2       74.96       83.38      0.90 o 
   2   7   2       56.62       48.02      0.78 o 
   3   7   2       34.14       46.32      0.88 o 
   4   7   2      585.10      632.65      4.73 o 
   5   7   2      305.41      292.23      2.89 o 
   6   7   2      907.94      916.22     15.17 o 
   7   7   2      502.57      509.52      9.28 o 
   8   7   2      167.14      169.88      3.24 o 
   9   7   2      367.39      343.90      4.38 o 
  10   7   2       28.84       25.53      1.46 o 
  11   7   2       17.14       15.93      1.39 o 
  12   7   2       19.46       16.38      1.46 o 
  13   7   2       89.49       93.09      2.46 o 
  14   7   2       25.46       33.20      1.98 o 
   0   8   2     1081.51     1232.92      8.21 o 
   1   8   2      170.89      184.07      1.48 o 
   2   8   2       42.35       39.07      0.98 o 
   3   8   2       13.33       14.23      0.54 o 
   4   8   2      724.96      676.81     14.33 o 
   5   8   2      296.73      282.32      3.40 o 
   6   8   2      368.32      358.39      5.05 o 
   7   8   2      716.26      680.82      5.64 o 
   8   8   2        3.08        2.28      0.80 o 
   9   8   2       35.99       36.77      1.50 o 
  10   8   2       35.54       36.92      1.55 o 
  11   8   2       39.11       37.94      1.73 o 
  12   8   2       59.83       47.72      1.87 o 
  13   8   2       84.93       93.24      2.77 o 
   0   9   2        1.20        0.38      0.47 o 
   1   9   2      304.41      307.00      2.31 o 
   2   9   2      532.79      546.53      5.15 o 
   3   9   2      184.70      168.38      2.27 o 
   4   9   2      386.70      361.69      3.06 o 
   5   9   2       18.30       23.05      0.94 o 
   6   9   2       10.98       11.98      0.98 o 
   7   9   2       79.59       65.98      1.76 o 
   8   9   2       24.49       20.48      1.21 o 
   9   9   2       48.95       51.41      1.77 o 
  10   9   2       30.45       34.04      1.58 o 
  11   9   2       72.34       69.68      2.11 o 
  12   9   2      108.64      130.13      2.84 o 
  13   9   2       13.34       16.45      1.71 o 
   0  10   2      142.45      166.33      3.11 o 
   1  10   2       68.66       72.57      1.14 o 
   2  10   2      206.34      236.16      2.13 o 
   3  10   2      173.76      168.58      2.19 o 
   4  10   2      141.17      143.91      2.02 o 
   5  10   2      131.94      100.89      1.76 o 
   6  10   2       93.67       69.44      1.99 o 
   7  10   2      118.99      101.90      2.31 o 
   8  10   2       51.79       41.62      1.57 o 
   9  10   2      177.49      156.14      2.84 o 
  10  10   2       66.52       71.20      2.15 o 
  11  10   2       32.77       44.08      2.08 o 
  12  10   2       40.32       40.70      2.10 o 
   0  11   2     1487.11     1458.87     12.16 o 
   1  11   2      147.58      149.07      1.90 o 
   2  11   2       57.63       48.92      1.83 o 
   3  11   2       64.95       60.55      1.28 o 
   4  11   2      243.40      202.72      2.40 o 
   5  11   2      180.81      177.66      3.10 o 
   6  11   2       24.33       20.37      1.08 o 
   7  11   2       65.75       77.71      2.05 o 
   8  11   2       20.63       17.60      1.30 o 
   9  11   2        6.09        4.09      1.11 o 
  10  11   2       12.51       12.47      1.35 o 
  11  11   2        1.16        0.49      1.14 o 
   0  12   2     1244.20     1232.34     12.15 o 
   1  12   2       21.15       21.56      1.00 o 
   2  12   2      320.82      308.40      3.32 o 
   3  12   2       85.53       78.47      1.91 o 
   4  12   2      446.32      415.53      6.50 o 
   5  12   2       83.88       86.35      1.85 o 
   6  12   2       27.05       29.84      1.30 o 
   7  12   2        0.80        0.20      0.93 o 
   8  12   2        6.45        4.96      1.09 o 
   9  12   2       71.99       73.17      2.23 o 
  10  12   2        2.43        1.89      1.22 o 
  11  12   2        5.46       10.72      1.78 o 
   0  13   2       15.22       18.43      1.47 o 
   1  13   2       69.40       59.01      1.71 o 
   2  13   2      235.14      219.93      3.36 o 
   3  13   2       50.46       49.93      1.69 o 
   4  13   2      187.06      183.62      2.91 o 
   5  13   2       26.49       24.30      1.47 o 
   6  13   2       49.25       49.21      2.06 o 
   7  13   2       81.92       81.74      2.51 o 
   8  13   2       48.32       55.52      2.29 o 
   9  13   2       46.91       50.12      2.90 o 
  10  13   2        1.12        0.04      1.44 o 
   0  14   2       97.89       99.32      3.37 o 
   1  14   2       17.55       21.89      1.39 o 
   2  14   2       21.30       25.41      1.48 o 
   3  14   2       25.96       25.98      1.52 o 
   4  14   2      191.66      200.85      6.28 o 
   5  14   2        8.63        9.34      1.28 o 
   6  14   2        8.83        9.23      1.43 o 
   7  14   2      133.29      137.89      4.56 o 
   8  14   2       19.72       20.57      2.01 o 
   0  15   2       17.00       18.48      2.05 o 
   1  15   2       18.55       20.11      1.62 o 
   2  15   2       20.69       21.43      1.51 o 
   3  15   2       16.44       18.49      1.47 o 
   4  15   2       85.60       88.70      2.69 o 
   5  15   2       20.45       20.13      1.89 o 
   6  15   2       26.62       29.80      2.36 o 
   7  15   2       38.35       46.69      2.97 o 
   0  16   2       23.76       22.66      2.84 o 
   1  16   2       18.08       21.47      1.89 o 
   2  16   2       70.11       74.35      2.69 o 
   3  16   2        4.94        8.32      1.35 o 
   4  16   2       42.13       45.78      2.54 o 
   5  16   2       19.09       22.91      2.12 o 
   1   0   3     4934.70     4909.92     34.79 o 
   2   0   3     1437.56     1459.94     10.71 o 
   3   0   3        3.12        0.65      0.76 o 
   4   0   3      353.52      373.21      3.78 o 
   5   0   3      466.96      579.05      5.57 o 
   6   0   3     1256.58     1267.76     17.37 o 
   7   0   3       87.29       72.00      1.62 o 
   8   0   3        3.51        2.59      0.68 o 
   9   0   3       66.56       76.33      1.68 o 
  10   0   3        0.01       -0.82      0.82 o 
  11   0   3       76.12       77.51      3.80 o 
  12   0   3      164.91      158.31      4.91 o 
  13   0   3       18.84       20.93      3.49 o 
  14   0   3       12.86       13.59      2.37 o 
  15   0   3       12.80       10.93      2.49 o 
   0   1   3     1871.02     1898.69     16.40 o 
   1   1   3     2490.51     2419.46     13.05 o 
   2   1   3     1349.83     1424.70      8.26 o 
   3   1   3       72.28       64.81      0.77 o 
   4   1   3     3578.28     3708.75     20.84 o 
   5   1   3      199.02      209.22      3.96 o 
   6   1   3     1030.57     1013.73      6.40 o 
   7   1   3      515.99      543.47      4.18 o 
   8   1   3      127.59      105.20      1.60 o 
   9   1   3      103.08      108.04      1.72 o 
  10   1   3      449.60      401.92      5.26 o 
  11   1   3        0.68        2.12      0.94 o 
  12   1   3      240.33      252.76      3.86 o 
  13   1   3       30.55       30.42      1.91 o 
  14   1   3       22.18       20.28      2.11 o 
  15   1   3       28.49       31.69      2.19 o 
   0   2   3     1296.44     1305.01     10.80 o 
   1   2   3     2180.30     2214.35     12.63 o 
   2   2   3      261.98      283.14      1.88 o 
   3   2   3       77.21       65.70      0.70 o 
   4   2   3      226.22      273.50      2.05 o 
   5   2   3      994.41     1027.26      6.34 o 
   6   2   3     1818.76     2057.03     12.93 o 
   7   2   3      559.97      528.76      4.91 o 
   8   2   3       94.40       97.47      1.64 o 
   9   2   3      403.51      389.40      3.88 o 
  10   2   3      322.61      285.95      3.28 o 
  11   2   3      124.70      119.20      3.71 o 
  12   2   3       52.85       48.58      2.12 o 
  13   2   3       14.36       12.83      1.55 o 
  14   2   3        0.23        0.78      2.04 o 
  15   2   3       36.27       43.25      2.81 o 
   0   3   3     9195.50     9264.86     72.16 o 
   1   3   3     1454.65     1426.86      8.38 o 
   2   3   3       22.47       19.96      0.54 o 
   3   3   3      162.27      206.91      1.54 o 
   4   3   3     3242.23     3432.91     28.25 o 
   5   3   3     1011.19     1071.09      7.78 o 
   6   3   3     1394.80     1517.02     10.73 o 
   7   3   3       51.95       56.52      1.23 o 
   8   3   3      687.26      642.65      6.91 o 
   9   3   3        2.39        3.89      0.67 o 
  10   3   3      568.88      518.67      6.25 o 
  11   3   3       14.01       12.46      1.29 o 
  12   3   3       36.56       34.73      1.85 o 
  13   3   3       67.25       66.36      2.80 o 
  14   3   3       10.72       11.82      1.93 o 
  15   3   3       18.42       15.19      2.19 o 
   0   4   3      857.87      950.16      7.72 o 
   1   4   3     1885.07     1991.41     11.57 o 
   2   4   3     1898.95     1958.56     11.41 o 
   3   4   3     1235.40     1274.10      7.71 o 
   4   4   3     2316.03     2442.24     14.17 o 
   5   4   3      392.12      383.80      3.44 o 
   6   4   3      265.77      310.18      3.06 o 
   7   4   3      122.65      110.73      1.71 o 
   8   4   3      206.26      194.32      4.31 o 
   9   4   3       80.65       87.94      1.97 o 
  10   4   3      436.76      441.37      5.70 o 
  11   4   3       13.45       11.60      1.31 o 
  12   4   3        5.41        4.11      1.21 o 
  13   4   3       86.73       81.20      5.88 o 
  14   4   3       15.78       16.93      1.60 o 
  15   4   3       24.25       20.85      2.45 o 
   0   5   3       64.05       65.39      1.62 o 
   1   5   3      741.44      838.29      4.83 o 
   2   5   3      165.08      173.88      1.66 o 
   3   5   3     1635.46     1875.05     10.26 o 
   4   5   3      727.14      806.18      5.29 o 
   5   5   3      223.39      246.35      2.44 o 
   6   5   3      182.70      163.90      2.11 o 
   7   5   3       17.85       19.24      0.87 o 
   8   5   3       66.72       59.50      1.64 o 
   9   5   3      154.96      158.75      3.80 o 
  10   5   3       11.17       11.23      1.23 o 
  11   5   3       62.31       51.47      2.14 o 
  12   5   3       28.11       24.48      1.71 o 
  13   5   3       36.34       37.64      1.80 o 
  14   5   3       26.35       32.75      2.13 o 
   0   6   3      269.35      275.24      2.62 o 
   1   6   3     2156.32     2463.66     11.72 o 
   2   6   3     2105.15     2362.35     12.84 o 
   3   6   3      779.25      836.91      5.07 o 
   4   6   3     1641.74     1751.12     17.59 o 
   5   6   3      398.57      419.08      3.63 o 
   6   6   3      977.19      989.92     22.49 o 
   7   6   3       51.16       44.42      1.50 o 
   8   6   3      104.59      102.04      2.16 o 
   9   6   3       14.30       15.00      1.33 o 
  10   6   3       23.42       24.96      1.81 o 
  11   6   3       57.58       60.64      2.74 o 
  12   6   3       14.04       12.60      1.38 o 
  13   6   3       10.83       11.49      1.39 o 
  14   6   3       46.99       52.05      2.52 o 
   0   7   3      359.16      427.05      4.88 o 
   1   7   3      254.84      247.85      1.70 o 
   2   7   3      368.39      347.74      2.38 o 
   3   7   3      715.19      816.74      5.55 o 
   4   7   3      961.78      974.60      9.67 o 
   5   7   3      225.34      207.51      4.37 o 
   6   7   3      171.61      150.73      2.12 o 
   7   7   3       56.73       53.48      1.68 o 
   8   7   3      212.66      198.88      3.60 o 
   9   7   3       24.71       27.89      1.65 o 
  10   7   3       26.94       27.12      2.01 o 
  11   7   3      176.78      188.98      5.33 o 
  12   7   3       73.91       71.50      2.32 o 
  13   7   3        1.15        1.83      1.20 o 
  14   7   3       23.46       28.01      1.96 o 
   0   8   3     3234.16     3433.60     20.85 o 
   1   8   3       44.67       41.67      0.69 o 
   2   8   3      268.09      264.97      2.15 o 
   3   8   3      411.84      413.08      3.17 o 
   4   8   3      563.70      584.91      8.95 o 
   5   8   3      642.35      623.60      5.12 o 
   6   8   3      339.34      321.06      3.69 o 
   7   8   3       37.02       36.08      2.07 o 
   8   8   3       75.12       76.95      2.72 o 
   9   8   3       66.02       58.54      1.95 o 
  10   8   3      134.74      110.38      2.63 o 
  11   8   3       45.77       44.88      1.95 o 
  12   8   3        3.21        2.46      1.22 o 
  13   8   3       22.73       22.84      1.61 o 
   0   9   3     1384.62     1424.91     10.32 o 
   1   9   3      223.16      211.36      1.72 o 
   2   9   3      126.24      128.23      2.16 o 
   3   9   3      277.03      256.71      2.45 o 
   4   9   3      125.01      127.84      2.09 o 
   5   9   3      150.88      150.09      2.05 o 
   6   9   3        6.58        8.21      0.76 o 
   7   9   3      296.83      298.54      4.92 o 
   8   9   3       88.10       80.92      2.03 o 
   9   9   3      235.84      241.75      3.78 o 
  10   9   3       17.69       18.73      1.35 o 
  11   9   3       47.62       42.32      1.79 o 
  12   9   3        5.89        6.26      1.29 o 
  13   9   3       49.92       52.83      2.13 o 
   0  10   3      365.19      340.76      9.07 o 
   1  10   3      915.97      870.36      5.27 o 
   2  10   3     1380.59     1329.37      7.90 o 
   3  10   3      345.24      354.59      2.97 o 
   4  10   3      235.96      210.82      2.31 o 
   5  10   3      224.21      207.01      3.04 o 
   6  10   3      244.81      238.97      2.82 o 
   7  10   3      142.58      137.16      2.81 o 
   8  10   3       39.64       35.48      1.53 o 
   9  10   3       27.20       23.85      1.44 o 
  10  10   3       17.20       16.03      1.40 o 
  11  10   3        9.70       12.07      1.35 o 
  12  10   3       69.78       66.02      2.27 o 
   0  11   3     1540.31     1534.41     12.77 o 
   1  11   3      815.68      795.13      5.29 o 
   2  11   3     2066.89     2021.84     13.01 o 
   3  11   3      616.16      612.35      4.71 o 
   4  11   3      438.66      391.64      6.42 o 
   5  11   3       32.50       24.35      1.11 o 
   6  11   3      229.09      201.92      2.89 o 
   7  11   3      151.41      124.59      2.51 o 
   8  11   3       23.99       18.32      1.55 o 
   9  11   3        1.78        0.74      1.01 o 
  10  11   3        3.43        3.68      1.29 o 
  11  11   3       35.06       38.66      1.90 o 
   0  12   3      962.13      904.65     13.55 o 
   1  12   3      157.75      165.84      2.39 o 
   2  12   3       85.10       77.45      1.81 o 
   3  12   3      111.30      100.87      1.90 o 
   4  12   3      275.34      246.45      3.20 o 
   5  12   3       15.80       21.33      1.53 o 
   6  12   3      274.44      256.33      3.37 o 
   7  12   3        0.66       -0.11      0.96 o 
   8  12   3       59.93       55.71      2.70 o 
   9  12   3       59.14       67.01      2.18 o 
  10  12   3       18.86       24.41      1.64 o 
   0  13   3       72.92       72.15      2.41 o 
   1  13   3       78.32       76.76      1.89 o 
   2  13   3      348.20      324.19      3.57 o 
   3  13   3       83.06       88.60      2.86 o 
   4  13   3        2.74        2.71      0.93 o 
   5  13   3        3.74        3.46      1.06 o 
   6  13   3       24.89       22.48      1.47 o 
   7  13   3        2.28        3.61      1.28 o 
   8  13   3       16.86       16.21      1.63 o 
   9  13   3       19.27       19.68      1.61 o 
   0  14   3       11.93       10.33      1.73 o 
   1  14   3       70.06       66.31      1.90 o 
   2  14   3       22.73       22.51      1.44 o 
   3  14   3       63.68       57.01      1.99 o 
   4  14   3       27.70       32.94      2.00 o 
   5  14   3       81.15       79.18      2.61 o 
   6  14   3       98.18      104.96      2.97 o 
   7  14   3       87.00       90.86      3.16 o 
   8  14   3       43.59       56.92      2.74 o 
   0  15   3        9.82        8.46      1.74 o 
   1  15   3       77.45       83.01      2.73 o 
   2  15   3       22.90       24.77      1.67 o 
   3  15   3        0.17        0.75      1.08 o 
   4  15   3      106.63      102.93      3.27 o 
   5  15   3       75.26       83.09      3.09 o 
   6  15   3       26.57       32.44      2.27 o 
   7  15   3       63.43       69.13      3.03 o 
   0  16   3        0.11        0.26      2.11 o 
   1  16   3       21.25       24.35      1.82 o 
   2  16   3        8.34        9.35      1.77 o 
   3  16   3       51.00       63.25      3.37 o 
   4  16   3        7.69        6.59      1.67 o 
   0   0   4    11789.39    10992.43    122.70 o 
   1   0   4     1599.03     1701.88     12.44 o 
   2   0   4     2511.09     2562.35     18.47 o 
   3   0   4     1764.27     1927.97     15.80 o 
   4   0   4     3731.40     3617.64     30.32 o 
   5   0   4     1901.35     2104.37     18.93 o 
   6   0   4     1883.68     1833.23     15.54 o 
   7   0   4       97.16       93.93      1.89 o 
   8   0   4      326.74      357.48      5.66 o 
   9   0   4        4.40        2.58      1.06 o 
  10   0   4       43.31       36.39      2.39 o 
  11   0   4      230.64      221.23      4.38 o 
  12   0   4        0.19       -0.53      1.65 o 
  13   0   4       95.84      105.86      4.62 o 
  14   0   4       23.15       25.95      2.75 o 
  15   0   4        0.72       -0.05      1.96 o 
   0   1   4     5447.84     5467.41     43.03 o 
   1   1   4      168.43      170.79      1.72 o 
   2   1   4     2854.87     2812.08     15.90 o 
   3   1   4      944.28      957.54      5.84 o 
   4   1   4     1042.09     1061.94      6.47 o 
   5   1   4      416.28      416.10      3.01 o 
   6   1   4      136.35      144.48      1.47 o 
   7   1   4      425.12      466.02      3.35 o 
   8   1   4      216.32      222.72      2.93 o 
   9   1   4      236.97      246.16      2.53 o 
  10   1   4       63.78       62.89      1.70 o 
  11   1   4      117.55      109.83      2.21 o 
  12   1   4       54.63       55.18      2.13 o 
  13   1   4       10.68        9.89      1.49 o 
  14   1   4        3.24        1.78      1.41 o 
  15   1   4       30.94       32.36      2.64 o 
   0   2   4     3059.01     3134.79     25.04 o 
   1   2   4      839.50      881.41      5.80 o 
   2   2   4      228.50      257.11      1.96 o 
   3   2   4      155.53      138.56      1.59 o 
   4   2   4       87.41       93.69      0.97 o 
   5   2   4      149.08      200.51      1.75 o 
   6   2   4      614.83      684.08      4.60 o 
   7   2   4       61.56       66.15      1.06 o 
   8   2   4       18.16       17.40      0.75 o 
   9   2   4       17.72       26.84      1.05 o 
  10   2   4      205.49      167.40      2.94 o 
  11   2   4       15.59       21.60      1.36 o 
  12   2   4       47.61       57.71      2.04 o 
  13   2   4       55.83       65.31      2.85 o 
  14   2   4       59.19       60.25      4.26 o 
  15   2   4       95.74      103.99      3.96 o 
   0   3   4      606.45      623.27      5.80 o 
   1   3   4      180.74      175.43      1.68 o 
   2   3   4      188.59      188.81      1.59 o 
   3   3   4      186.73      163.51      1.35 o 
   4   3   4      806.11      915.91      5.39 o 
   5   3   4      159.32      145.00      1.39 o 
   6   3   4      250.86      272.56      2.72 o 
   7   3   4       76.98       99.54      1.68 o 
   8   3   4      591.88      572.38     11.60 o 
   9   3   4       45.10       52.70      1.41 o 
  10   3   4        9.77       10.28      1.00 o 
  11   3   4      139.52      136.55      2.62 o 
  12   3   4      171.61      178.81      3.73 o 
  13   3   4      126.76      125.96      3.31 o 
  14   3   4        2.24        1.73      1.70 o 
  15   3   4       44.97       45.29      2.98 o 
   0   4   4     4396.77     4825.39     38.29 o 
   1   4   4     2330.38     2502.25     14.43 o 
   2   4   4     5592.19     5836.51     32.61 o 
   3   4   4     2219.30     2360.76     12.90 o 
   4   4   4     1005.64      989.80      5.84 o 
   5   4   4      146.71      144.94      1.70 o 
   6   4   4      212.71      240.62      2.35 o 
   7   4   4       42.45       46.03      1.05 o 
   8   4   4       91.81      106.61      1.81 o 
   9   4   4       81.21       68.26      1.76 o 
  10   4   4        7.49       12.98      1.26 o 
  11   4   4      115.17      111.43      2.82 o 
  12   4   4       46.55       45.72      2.05 o 
  13   4   4      126.35      125.10      3.37 o 
  14   4   4        1.53        1.52      1.43 o 
  15   4   4       10.93        8.26      2.19 o 
   0   5   4    16633.22    17288.98    120.85 o 
   1   5   4      205.50      248.80      2.17 o 
   2   5   4     1581.87     1777.12     10.60 o 
   3   5   4     2720.79     2992.24     17.26 o 
   4   5   4     1162.36     1298.62      8.72 o 
   5   5   4      286.58      296.63      2.50 o 
   6   5   4      297.41      306.42      3.16 o 
   7   5   4       97.73      104.50      1.77 o 
   8   5   4      549.41      550.06     11.77 o 
   9   5   4      193.38      204.52      4.42 o 
  10   5   4       28.79       31.01      1.65 o 
  11   5   4       50.81       48.21      2.08 o 
  12   5   4       54.84       46.20      2.15 o 
  13   5   4       36.12       33.33      2.35 o 
  14   5   4       24.88       24.99      2.99 o 
   0   6   4     3039.51     3228.88     23.60 o 
   1   6   4     1869.11     1974.00     11.81 o 
   2   6   4     4042.71     4589.40     26.04 o 
   3   6   4     2335.63     2516.04     14.78 o 
   4   6   4      214.83      237.28      1.91 o 
   5   6   4      210.03      221.17      2.40 o 
   6   6   4      546.65      477.93      8.54 o 
   7   6   4       49.70       64.08      1.64 o 
   8   6   4       81.51       62.86      2.09 o 
   9   6   4       92.34       86.27      2.47 o 
  10   6   4        0.51        1.79      1.08 o 
  11   6   4       36.76       31.67      1.84 o 
  12   6   4        8.35       11.33      1.52 o 
  13   6   4        6.02        5.83      2.01 o 
  14   6   4       20.83       23.90      2.16 o 
   0   7   4       27.80       33.74      4.28 o 
   1   7   4      178.77      210.13      1.78 o 
   2   7   4      277.31      336.54      2.86 o 
   3   7   4      188.81      179.40      1.72 o 
   4   7   4       12.37        7.87      0.64 o 
   5   7   4       11.42       10.84      0.72 o 
   6   7   4      569.10      560.05      5.09 o 
   7   7   4       69.19       77.54      3.65 o 
   8   7   4       17.88       15.03      1.81 o 
   9   7   4       77.81       65.24      2.24 o 
  10   7   4      120.86      110.37      4.04 o 
  11   7   4       33.38       31.42      2.33 o 
  12   7   4        1.68        2.27      1.52 o 
  13   7   4        1.54        2.85      1.36 o 
  14   7   4       34.95       44.12      2.57 o 
   0   8   4       54.22       47.10      1.13 o 
   1   8   4      321.75      280.58      2.41 o 
   2   8   4        1.75        5.52      1.41 o 
   3   8   4       55.71       42.79      1.06 o 
   4   8   4       45.76       40.10      1.18 o 
   5   8   4      616.99      610.39      5.09 o 
   6   8   4      706.50      682.06      6.88 o 
   7   8   4      367.62      363.16      5.16 o 
   8   8   4       10.48        7.53      1.23 o 
   9   8   4      186.28      181.07      3.68 o 
  10   8   4       12.73       14.88      1.57 o 
  11   8   4       66.37       65.91      4.95 o 
  12   8   4        2.24        1.45      1.24 o 
  13   8   4        9.93       15.58      1.70 o 
   0   9   4        1.11        3.48      0.65 o 
   1   9   4       71.98       74.26      1.28 o 
   2   9   4      142.69      137.81      1.55 o 
   3   9   4     1270.54     1272.98     10.97 o 
   4   9   4      616.13      553.98      4.51 o 
   5   9   4      188.82      189.46      2.32 o 
   6   9   4      134.58      122.34      2.57 o 
   7   9   4        7.15        4.55      1.19 o 
   8   9   4       48.54       45.63      2.49 o 
   9   9   4       57.32       56.67      2.80 o 
  10   9   4      132.98      130.64      3.75 o 
  11   9   4        4.48        3.93      1.31 o 
  12   9   4       35.41       37.50      2.06 o 
  13   9   4       37.35       39.02      2.22 o 
   0  10   4      495.44      481.02      7.49 o 
   1  10   4      731.17      695.89      4.98 o 
   2  10   4      260.03      235.55      3.20 o 
   3  10   4     1972.45     1996.32     16.59 o 
   4  10   4      426.47      408.32      3.47 o 
   5  10   4      251.30      243.13      3.03 o 
   6  10   4       93.19       88.51      1.90 o 
   7  10   4      150.39      147.65      2.66 o 
   8  10   4       20.27       17.39      1.50 o 
   9  10   4       17.24       17.01      1.33 o 
  10  10   4       29.60       29.28      1.63 o 
  11  10   4       40.45       44.29      1.92 o 
  12  10   4       26.99       24.26      1.74 o 
   0  11   4        8.36       13.29      1.21 o 
   1  11   4      151.76      151.76      1.92 o 
   2  11   4       74.91       80.26      1.72 o 
   3  11   4       53.75       37.01      1.21 o 
   4  11   4       64.62       63.53      1.69 o 
   5  11   4      330.83      306.54      3.55 o 
   6  11   4       72.94       79.35      1.87 o 
   7  11   4       76.17       73.25      1.93 o 
   8  11   4       78.74       80.57      2.56 o 
   9  11   4       14.32       11.24      1.32 o 
  10  11   4       40.09       42.70      1.90 o 
  11  11   4       29.56       36.19      2.09 o 
   0  12   4      784.38      732.54      7.37 o 
   1  12   4      173.18      173.63      2.27 o 
   2  12   4      416.76      386.06      3.81 o 
   3  12   4      258.43      239.28      3.76 o 
   4  12   4      274.19      256.04      3.59 o 
   5  12   4      227.28      215.71      3.37 o 
   6  12   4       11.60        9.56      1.27 o 
   7  12   4       10.16       12.41      1.17 o 
   8  12   4       12.76       12.64      1.52 o 
   9  12   4       11.91       10.83      1.45 o 
  10  12   4       62.01       68.54      2.39 o 
   0  13   4       75.06       76.25      2.98 o 
   1  13   4      223.59      204.37      2.79 o 
   2  13   4       78.34       74.29      1.67 o 
   3  13   4        3.48        1.76      0.93 o 
   4  13   4       22.45       20.48      1.39 o 
   5  13   4       31.37       33.53      1.63 o 
   6  13   4      130.15      130.54      3.37 o 
   7  13   4       74.29       70.95      2.70 o 
   8  13   4      151.50      168.38      3.59 o 
   9  13   4       35.75       41.00      2.19 o 
   0  14   4      242.29      254.97      5.39 o 
   1  14   4       51.45       57.77      1.81 o 
   2  14   4       27.49       34.45      1.64 o 
   3  14   4       19.72       19.91      1.62 o 
   4  14   4        2.95        4.08      1.27 o 
   5  14   4        1.15        1.90      1.10 o 
   6  14   4       51.63       54.16      2.04 o 
   7  14   4       57.95       64.51      2.28 o 
   8  14   4       97.76      105.07      3.23 o 
   0  15   4        0.02       -0.64      1.47 o 
   1  15   4       51.18       48.75      2.17 o 
   2  15   4       20.07       22.73      1.54 o 
   3  15   4        3.78        5.21      1.49 o 
   4  15   4       36.48       47.26      2.46 o 
   5  15   4       39.67       46.82      2.46 o 
   6  15   4        0.60        0.07      1.31 o 
   0  16   4        0.44        0.43      2.17 o 
   1  16   4        3.59        3.52      1.39 o 
   2  16   4       87.75       92.52      3.87 o 
   3  16   4       10.80       13.23      1.83 o 
   4  16   4       29.42       32.55      2.29 o 
   1   0   5     1219.71     1246.41      9.39 o 
   2   0   5     1816.51     1949.69     14.30 o 
   3   0   5       16.90       16.29      0.94 o 
   4   0   5      268.34      361.54      4.28 o 
   5   0   5       98.98      106.16      2.38 o 
   6   0   5      568.02      576.40      5.90 o 
   7   0   5        1.55        1.45      0.60 o 
   8   0   5      772.18      736.33      7.46 o 
   9   0   5        9.36        5.32      1.23 o 
  10   0   5       18.14       13.02      1.47 o 
  11   0   5       11.65       15.97      2.06 o 
  12   0   5        0.59        0.34      1.29 o 
  13   0   5       73.68       81.95      3.99 o 
  14   0   5       23.78       31.33      2.98 o 
  15   0   5       76.04       82.89      4.41 o 
   0   1   5     1662.68     1669.52     13.73 o 
   1   1   5      679.96      717.57      4.26 o 
   2   1   5      816.93      888.35      5.21 o 
   3   1   5      616.67      678.97      4.18 o 
   4   1   5        9.26        8.62      0.37 o 
   5   1   5      215.17      268.54      2.11 o 
   6   1   5      812.73      971.70      5.94 o 
   7   1   5      683.71      712.06      4.69 o 
   8   1   5       40.78       46.98      1.09 o 
   9   1   5      100.95       94.46      1.84 o 
  10   1   5       14.19       14.41      1.03 o 
  11   1   5       19.11       18.70      1.19 o 
  12   1   5       46.46       45.04      1.85 o 
  13   1   5      105.74      113.47      3.12 o 
  14   1   5       18.12       24.72      2.33 o 
  15   1   5       10.62       12.92      2.23 o 
   0   2   5      234.57      224.53      2.68 o 
   1   2   5      228.44      238.61      3.10 o 
   2   2   5      846.78      840.24      5.30 o 
   3   2   5      596.04      707.15      4.60 o 
   4   2   5      787.22      780.18      5.06 o 
   5   2   5     1057.71     1170.19      7.22 o 
   6   2   5      625.75      599.31      4.16 o 
   7   2   5      261.40      268.54      2.38 o 
   8   2   5      154.29      155.12      3.44 o 
   9   2   5      100.22       96.53      2.43 o 
  10   2   5      268.46      261.20      3.13 o 
  11   2   5       34.80       29.51      1.52 o 
  12   2   5        4.14        5.26      1.12 o 
  13   2   5       58.39       56.06      2.39 o 
  14   2   5       41.59       43.65      2.76 o 
  15   2   5       19.74       25.62      2.85 o 
   0   3   5        4.36        8.64      0.59 o 
   1   3   5      655.31      704.80      4.96 o 
   2   3   5      245.37      229.43      2.11 o 
   3   3   5     1165.29     1264.15      7.70 o 
   4   3   5       80.71      109.90      1.33 o 
   5   3   5      205.91      238.27      1.90 o 
   6   3   5        1.53        3.52      0.37 o 
   7   3   5       64.98       52.93      1.27 o 
   8   3   5      104.94       95.75      1.75 o 
   9   3   5       30.05       21.26      1.02 o 
  10   3   5      151.78      153.59      3.12 o 
  11   3   5      108.71      113.87      2.65 o 
  12   3   5       89.17       87.60      2.74 o 
  13   3   5       38.69       41.36      2.14 o 
  14   3   5       34.48       37.05      2.24 o 
  15   3   5       65.83       69.95      3.55 o 
   0   4   5      746.33      886.73      8.14 o 
   1   4   5      621.53      685.07      4.95 o 
   2   4   5     2837.38     3042.19     17.47 o 
   3   4   5      293.53      328.12      2.56 o 
   4   4   5     1449.35     1529.70      8.68 o 
   5   4   5      329.32      309.83      2.32 o 
   6   4   5      312.18      317.11      3.27 o 
   7   4   5       28.02       33.54      1.10 o 
   8   4   5       69.81       62.55      1.67 o 
   9   4   5       39.72       30.48      2.03 o 
  10   4   5      524.55      521.26      6.51 o 
  11   4   5      308.56      291.91      4.68 o 
  12   4   5       90.62       86.10      4.91 o 
  13   4   5       39.61       41.13      2.23 o 
  14   4   5       13.04       12.27      1.73 o 
   0   5   5     9489.70    10411.27     81.46 o 
   1   5   5      774.81      920.58      5.99 o 
   2   5   5      163.63      197.10      1.90 o 
   3   5   5       47.99       52.26      0.92 o 
   4   5   5      367.32      389.76      3.06 o 
   5   5   5       42.78       42.12      1.03 o 
   6   5   5        0.30        1.36      0.55 o 
   7   5   5       44.89       44.87      1.47 o 
   8   5   5      320.27      354.73      4.26 o 
   9   5   5      405.43      359.06      5.09 o 
  10   5   5        1.43        2.81      1.12 o 
  11   5   5       74.94       82.60      2.61 o 
  12   5   5       69.77       81.25      2.71 o 
  13   5   5       45.04       41.69      2.57 o 
  14   5   5       34.37       32.71      2.28 o 
   0   6   5     1811.86     1805.47     15.55 o 
   1   6   5     1820.02     1991.23     11.96 o 
   2   6   5      361.46      402.86      3.19 o 
   3   6   5        7.72        6.46      0.48 o 
   4   6   5      148.34      171.54      2.04 o 
   5   6   5       22.28       26.39      1.10 o 
   6   6   5      384.89      374.34      3.88 o 
   7   6   5       73.30       76.64      1.87 o 
   8   6   5      257.86      254.70      4.74 o 
   9   6   5       39.43       35.93      2.39 o 
  10   6   5      263.84      257.93      7.24 o 
  11   6   5       96.21       89.00      3.27 o 
  12   6   5       21.27       20.26      1.74 o 
  13   6   5        2.20        2.30      1.37 o 
  14   6   5        4.60        6.09      1.98 o 
   0   7   5      194.41      214.45      2.78 o 
   1   7   5      106.47       98.16      1.42 o 
   2   7   5      609.24      571.72      4.27 o 
   3   7   5      234.61      234.18      2.28 o 
   4   7   5      403.84      402.03      5.37 o 
   5   7   5       78.42       85.58      1.77 o 
   6   7   5      137.61      117.72      2.08 o 
   7   7   5      378.00      351.50      4.29 o 
   8   7   5       11.71       16.05      1.48 o 
   9   7   5       72.13       65.50      3.20 o 
  10   7   5        4.20        5.34      1.33 o 
  11   7   5       10.39       12.68      1.55 o 
  12   7   5        0.98       -0.26      1.36 o 
  13   7   5        1.57        3.13      1.50 o 
   0   8   5      325.68      297.13      3.56 o 
   1   8   5      250.91      234.78      2.20 o 
   2   8   5      135.52      113.33      1.63 o 
   3   8   5       62.33       60.82      1.83 o 
   4   8   5      944.69      990.12      7.92 o 
   5   8   5      184.89      169.60      2.56 o 
   6   8   5      848.27      859.65      7.88 o 
   7   8   5      111.59       98.35      2.69 o 
   8   8   5      114.50       88.98      2.88 o 
   9   8   5      106.07       91.90      2.77 o 
  10   8   5       33.86       33.36      1.95 o 
  11   8   5        2.39        4.11      1.40 o 
  12   8   5        1.31        0.20      1.53 o 
  13   8   5        8.23        9.85      1.64 o 
   0   9   5        0.81        0.84      0.78 o 
   1   9   5      201.61      225.12      2.50 o 
   2   9   5      316.45      317.12      3.57 o 
   3   9   5      448.29      457.59      3.91 o 
   4   9   5      198.23      189.35      2.51 o 
   5   9   5     1292.56     1226.30     16.49 o 
   6   9   5      334.90      303.04      4.23 o 
   7   9   5      245.53      220.98      3.62 o 
   8   9   5       52.19       52.10      2.26 o 
   9   9   5       46.03       47.40      2.21 o 
  10   9   5       12.35        7.76      1.48 o 
  11   9   5       44.51       40.46      3.29 o 
  12   9   5        8.90       10.48      1.94 o 
   0  10   5      402.56      373.10      4.94 o 
   1  10   5       38.52       35.05      1.04 o 
   2  10   5      143.79      120.53      2.07 o 
   3  10   5      293.93      279.05      3.30 o 
   4  10   5      262.39      236.87      2.92 o 
   5  10   5       89.61       89.12      2.07 o 
   6  10   5       32.08       20.81      1.26 o 
   7  10   5      125.36      119.26      2.76 o 
   8  10   5       53.47       48.73      2.24 o 
   9  10   5        0.98        2.15      1.59 o 
  10  10   5        7.63       10.09      1.47 o 
  11  10   5        5.76        9.01      1.51 o 
  12  10   5       25.84       33.20      1.96 o 
   0  11   5       15.23       14.41      1.00 o 
   1  11   5       51.12       51.46      1.21 o 
   2  11   5      261.11      209.18      2.75 o 
   3  11   5       89.14       95.28      2.95 o 
   4  11   5        0.79       -0.73      0.73 o 
   5  11   5       35.21       41.24      1.99 o 
   6  11   5       61.93       57.01      1.70 o 
   7  11   5       14.65       14.49      1.17 o 
   8  11   5      169.93      166.14      3.06 o 
   9  11   5       93.83       92.55      2.50 o 
  10  11   5       52.52       57.96      2.23 o 
  11  11   5       17.13       21.71      1.76 o 
   0  12   5       47.19       41.32      1.51 o 
   1  12   5      172.33      144.00      2.09 o 
   2  12   5       88.96       91.99      1.84 o 
   3  12   5      284.64      267.66      3.35 o 
   4  12   5       53.35       44.01      1.69 o 
   5  12   5       80.17       66.39      2.04 o 
   6  12   5       95.66       92.31      3.02 o 
   7  12   5        8.30       12.33      1.38 o 
   8  12   5      176.40      202.32      3.52 o 
   9  12   5       16.00       17.86      1.60 o 
  10  12   5      106.57      126.75      3.06 o 
   0  13   5        0.02       -0.48      1.42 o 
   1  13   5      337.94      328.08      3.85 o 
   2  13   5      186.44      175.18      2.76 o 
   3  13   5      373.84      347.75      4.37 o 
   4  13   5       34.36       28.78      1.54 o 
   5  13   5       48.69       48.50      1.84 o 
   6  13   5        3.03        3.75      1.20 o 
   7  13   5       17.63       18.90      1.55 o 
   8  13   5      146.93      155.80      3.58 o 
   9  13   5       25.67       28.50      2.03 o 
   0  14   5        1.88        2.40      1.53 o 
   1  14   5      139.04      122.25      2.69 o 
   2  14   5       57.47       59.14      2.09 o 
   3  14   5       97.02       94.42      2.77 o 
   4  14   5        2.41        1.73      1.09 o 
   5  14   5       20.79       18.37      1.49 o 
   6  14   5       15.70       16.33      1.52 o 
   7  14   5        1.55       -0.08      1.14 o 
   8  14   5       14.10       14.33      1.72 o 
   0  15   5      114.15      119.43      3.95 o 
   1  15   5       60.06       57.74      2.60 o 
   2  15   5       47.31       47.71      2.86 o 
   3  15   5       23.36       31.77      2.17 o 
   4  15   5        7.61       10.23      1.46 o 
   5  15   5        2.33        1.77      1.19 o 
   6  15   5        1.46        1.40      1.20 o 
   0  16   5       15.91       21.92      2.35 o 
   1  16   5        3.64        6.95      2.05 o 
   2  16   5      113.24      119.54      4.31 o 
   3  16   5        4.18        4.69      1.99 o 
   0   0   6      117.66       79.84      6.06 o 
   1   0   6     1443.71     1584.00     11.84 o 
   2   0   6      974.36     1059.18      8.23 o 
   3   0   6      107.25       95.89      1.37 o 
   4   0   6        1.41        2.32      0.55 o 
   5   0   6     1176.70     1370.56     14.68 o 
   6   0   6      487.36      484.79      5.26 o 
   7   0   6       11.56       11.00      0.88 o 
   8   0   6      144.01      151.71      2.67 o 
   9   0   6        1.90        4.95      1.18 o 
  10   0   6      403.14      357.33      5.81 o 
  11   0   6        1.99        3.21      1.33 o 
  12   0   6      111.38      108.95      4.00 o 
  13   0   6       62.88       70.21      3.75 o 
  14   0   6       28.58       28.72      2.91 o 
  15   0   6        1.34       -0.78      3.25 o 
   0   1   6       19.83       22.22      1.20 o 
   1   1   6      804.98      846.33      5.03 o 
   2   1   6     3574.71     3955.55     21.08 o 
   3   1   6     1091.57     1240.80      7.18 o 
   4   1   6      950.52      949.47      5.74 o 
   5   1   6      458.97      489.22      3.36 o 
   6   1   6      398.36      402.58      2.98 o 
   7   1   6      462.73      484.45      6.44 o 
   8   1   6       40.31       39.26      1.42 o 
   9   1   6        0.66        1.63      0.65 o 
  10   1   6      119.44      101.07      2.09 o 
  11   1   6      107.56      110.83      2.29 o 
  12   1   6        6.07        6.60      1.23 o 
  13   1   6       20.61       19.97      1.79 o 
  14   1   6       53.80       61.83      5.80 o 
  15   1   6       63.79       73.29      4.56 o 
   0   2   6     2409.28     2685.50     21.79 o 
   1   2   6      489.92      499.26      3.47 o 
   2   2   6     1799.92     2136.46     12.49 o 
   3   2   6       74.55       80.19      1.10 o 
   4   2   6      586.54      692.41      4.67 o 
   5   2   6      113.77      106.32      1.45 o 
   6   2   6      136.76      135.63      1.70 o 
   7   2   6      290.95      272.48      3.28 o 
   8   2   6       21.33       20.47      0.92 o 
   9   2   6       31.26       24.15      1.02 o 
  10   2   6       94.10       92.28      2.00 o 
  11   2   6       14.25       13.95      1.12 o 
  12   2   6       87.41       91.66      2.96 o 
  13   2   6       37.62       40.74      2.19 o 
  14   2   6       21.16       21.20      2.33 o 
   0   3   6      928.15      990.90      8.95 o 
   1   3   6      854.34      866.79      6.02 o 
   2   3   6      869.92      839.64      5.88 o 
   3   3   6      502.74      526.48      3.74 o 
   4   3   6      896.07     1017.65      6.49 o 
   5   3   6      673.86      706.62      4.84 o 
   6   3   6      135.75      122.53      1.84 o 
   7   3   6       75.42       68.67      1.48 o 
   8   3   6       62.64       68.45      1.54 o 
   9   3   6       30.68       30.67      1.20 o 
  10   3   6        0.82        2.93      0.84 o 
  11   3   6        1.28        2.22      1.20 o 
  12   3   6       47.93       48.53      2.81 o 
  13   3   6       37.10       40.99      2.22 o 
  14   3   6       12.40       14.43      1.82 o 
   0   4   6      292.08      249.99      3.24 o 
   1   4   6     1802.81     2048.95     13.02 o 
   2   4   6     1477.97     1581.68     10.31 o 
   3   4   6      140.44      157.02      1.80 o 
   4   4   6      115.68      101.50      1.29 o 
   5   4   6       45.76       49.86      0.93 o 
   6   4   6       96.44       97.39      2.98 o 
   7   4   6       97.03       91.03      2.88 o 
   8   4   6      200.08      182.32      2.90 o 
   9   4   6      494.04      454.88      5.71 o 
  10   4   6      492.15      489.54      6.33 o 
  11   4   6       23.30       19.45      1.66 o 
  12   4   6       70.65       66.95      4.11 o 
  13   4   6        9.66        9.62      1.63 o 
  14   4   6       20.78       20.87      2.05 o 
   0   5   6      251.26      240.51      3.26 o 
   1   5   6     1851.41     2065.00     13.23 o 
   2   5   6      326.58      340.05      3.07 o 
   3   5   6      472.36      547.32      3.97 o 
   4   5   6       86.93       85.71      1.18 o 
   5   5   6      502.15      486.80      5.45 o 
   6   5   6      481.09      452.63      7.04 o 
   7   5   6      638.52      552.53      6.30 o 
   8   5   6      517.71      511.02      6.34 o 
   9   5   6       61.91       48.66      2.06 o 
  10   5   6      654.94      647.49      8.30 o 
  11   5   6      218.46      213.21      4.05 o 
  12   5   6       39.93       40.81      2.39 o 
  13   5   6        1.77        0.01      1.35 o 
  14   5   6       33.63       35.91      2.36 o 
   0   6   6       23.23       22.95      1.13 o 
   1   6   6      308.26      388.57      3.46 o 
   2   6   6      223.37      264.48      2.97 o 
   3   6   6      364.94      389.38      3.17 o 
   4   6   6      424.35      442.22      4.28 o 
   5   6   6       54.49       52.57      1.41 o 
   6   6   6      211.22      234.77      2.99 o 
   7   6   6      116.42      112.76      2.33 o 
   8   6   6      146.74      150.87      2.75 o 
   9   6   6      368.84      347.39      5.21 o 
  10   6   6       31.70       35.66      1.94 o 
  11   6   6       48.01       49.43      2.25 o 
  12   6   6       29.99       36.47      2.50 o 
  13   6   6        8.63        9.38      2.00 o 
   0   7   6     1118.79     1079.45     10.24 o 
   1   7   6       24.26       27.47      0.86 o 
   2   7   6      156.19      123.92      1.84 o 
   3   7   6      181.87      180.44      2.77 o 
   4   7   6      133.67      126.76      2.88 o 
   5   7   6      314.36      312.41      6.46 o 
   6   7   6      125.21      117.14      2.13 o 
   7   7   6      148.23      135.99      2.38 o 
   8   7   6      293.45      281.61      4.57 o 
   9   7   6       73.27       71.58      2.44 o 
  10   7   6       15.21       13.06      1.53 o 
  11   7   6       38.43       36.05      2.07 o 
  12   7   6        6.18        6.86      1.51 o 
  13   7   6        2.36        2.27      1.47 o 
   0   8   6      198.37      194.63      3.20 o 
   1   8   6      177.09      169.88      2.05 o 
   2   8   6       94.11       83.62      1.44 o 
   3   8   6       24.91       31.86      1.09 o 
   4   8   6      121.34      109.44      2.19 o 
   5   8   6      369.80      337.03      3.86 o 
   6   8   6      503.63      468.20      6.69 o 
   7   8   6      196.01      185.88      3.28 o 
   8   8   6       15.17       11.28      1.45 o 
   9   8   6       38.59       37.20      1.98 o 
  10   8   6       51.58       49.03      2.27 o 
  11   8   6       13.30       16.86      2.07 o 
  12   8   6       11.71       10.91      1.71 o 
  13   8   6       58.63       72.38      3.10 o 
   0   9   6       10.88       10.89      1.13 o 
   1   9   6      135.20      131.45      1.87 o 
   2   9   6        2.95        2.56      0.74 o 
   3   9   6       17.54       15.18      1.03 o 
   4   9   6      261.30      242.67      3.24 o 
   5   9   6       39.16       40.50      1.48 o 
   6   9   6       85.52       77.89      2.36 o 
   7   9   6      107.07      104.69      2.56 o 
   8   9   6      105.35      105.08      3.83 o 
   9   9   6       19.59       19.05      1.69 o 
  10   9   6       10.05        9.11      1.60 o 
  11   9   6       11.04       13.22      1.80 o 
  12   9   6       34.21       40.52      2.48 o 
   0  10   6       56.43       54.73      1.71 o 
   1  10   6      161.46      168.35      2.44 o 
   2  10   6      124.72      117.17      2.06 o 
   3  10   6      275.43      252.16      3.81 o 
   4  10   6       18.03       16.68      1.14 o 
   5  10   6       42.19       43.30      1.56 o 
   6  10   6       50.09       43.37      2.56 o 
   7  10   6      111.08      115.74      2.79 o 
   8  10   6       99.57       94.43      2.99 o 
   9  10   6      128.47      132.66      3.83 o 
  10  10   6        2.68        2.85      1.40 o 
  11  10   6       28.52       28.44      2.50 o 
   0  11   6       78.94       79.25      1.84 o 
   1  11   6      179.92      197.25      3.04 o 
   2  11   6       42.14       49.22      1.52 o 
   3  11   6      210.21      216.87      3.90 o 
   4  11   6       19.00       18.49      1.32 o 
   5  11   6      115.48      122.39      3.51 o 
   6  11   6        2.06        0.28      1.06 o 
   7  11   6        5.99        5.05      1.12 o 
   8  11   6       17.39       15.41      1.71 o 
   9  11   6        9.35       14.33      1.77 o 
  10  11   6       49.70       58.75      2.23 o 
  11  11   6       33.29       43.90      2.15 o 
   0  12   6       16.06       17.11      1.58 o 
   1  12   6      252.37      257.14      3.02 o 
   2  12   6        3.21        2.94      0.88 o 
   3  12   6        1.24        1.06      0.90 o 
   4  12   6       84.16       77.85      2.16 o 
   5  12   6       58.31       63.13      2.01 o 
   6  12   6       36.92       34.10      1.70 o 
   7  12   6       76.07       87.93      2.62 o 
   8  12   6       40.05       45.40      2.41 o 
   9  12   6       16.70       14.57      1.78 o 
  10  12   6      163.63      195.95      4.41 o 
   0  13   6       10.65       12.90      2.27 o 
   1  13   6      100.40      108.92      2.20 o 
   2  13   6       57.45       53.95      1.74 o 
   3  13   6       75.31       75.59      2.19 o 
   4  13   6        6.28        7.23      1.19 o 
   5  13   6       21.11       19.67      1.46 o 
   6  13   6       22.22       19.66      1.51 o 
   7  13   6       33.65       37.27      1.86 o 
   8  13   6        4.30        5.12      1.53 o 
   9  13   6       30.00       38.41      2.29 o 
   0  14   6        0.08        1.66      1.56 o 
   1  14   6      439.04      469.73      6.12 o 
   2  14   6       19.33       21.56      1.36 o 
   3  14   6        0.54        0.10      1.08 o 
   4  14   6       53.30       51.73      1.98 o 
   5  14   6        7.37        7.19      1.28 o 
   6  14   6        2.43        1.89      1.21 o 
   7  14   6       30.63       33.43      1.91 o 
   0  15   6        4.28        3.59      2.07 o 
   1  15   6       28.74       26.33      2.05 o 
   2  15   6        8.80       10.95      2.03 o 
   3  15   6       42.59       49.27      2.18 o 
   4  15   6       63.31       68.91      2.63 o 
   5  15   6       51.03       51.59      2.76 o 
   0  16   6       50.43       58.38      4.45 o 
   1  16   6        3.15        2.92      1.94 o 
   2  16   6       24.32       28.11      2.78 o 
   1   0   7        6.09        2.55      0.90 o 
   2   0   7      492.13      499.92      4.45 o 
   3   0   7     1031.74     1184.45      9.29 o 
   4   0   7      530.98      514.70      5.40 o 
   5   0   7      956.36     1102.85     10.13 o 
   6   0   7      218.32      231.12      3.27 o 
   7   0   7       62.16       56.17      2.00 o 
   8   0   7      631.59      617.34      7.84 o 
   9   0   7      770.68      744.11     11.92 o 
  10   0   7      240.30      235.02      5.35 o 
  11   0   7      114.75      131.10      5.64 o 
  12   0   7       37.00       41.94      2.35 o 
  13   0   7        1.36        1.05      1.80 o 
  14   0   7        2.17        3.05      3.25 o 
   0   1   7       12.62       12.87      0.64 o 
   1   1   7     3813.12     4085.71     21.81 o 
   2   1   7      353.09      365.92      2.48 o 
   3   1   7      989.68     1155.12      6.84 o 
   4   1   7       52.36       58.91      0.94 o 
   5   1   7       65.01       66.09      1.16 o 
   6   1   7       27.56       38.11      1.16 o 
   7   1   7       17.50       31.28      1.41 o 
   8   1   7      313.56      309.95      3.25 o 
   9   1   7        1.75        1.08      0.69 o 
  10   1   7       54.15       51.21      1.80 o 
  11   1   7       44.80       34.47      1.50 o 
  12   1   7       92.30       85.96      2.46 o 
  13   1   7       10.63       10.81      1.61 o 
  14   1   7       10.46        9.30      2.07 o 
   0   2   7     5059.05     5409.25     42.92 o 
   1   2   7     3283.58     3654.22     19.64 o 
   2   2   7      598.00      609.35      4.26 o 
   3   2   7     1611.90     1817.70     10.30 o 
   4   2   7      178.22      168.48      1.67 o 
   5   2   7      392.55      377.04      2.89 o 
   6   2   7      627.02      636.87      5.02 o 
   7   2   7        4.57        2.09      0.58 o 
   8   2   7      198.74      181.31      2.39 o 
   9   2   7      238.46      247.23      2.95 o 
  10   2   7       18.48       16.49      1.14 o 
  11   2   7       31.67       26.78      1.54 o 
  12   2   7      111.60      113.53      3.10 o 
  13   2   7        0.50       -0.19      1.40 o 
  14   2   7       55.91       63.78      4.17 o 
   0   3   7      730.24      755.06      8.29 o 
   1   3   7      163.57      145.17      1.87 o 
   2   3   7      405.33      457.89      4.02 o 
   3   3   7      237.78      261.04      2.33 o 
   4   3   7       65.96       60.29      1.06 o 
   5   3   7      169.52      154.66      1.73 o 
   6   3   7      401.79      368.20      5.01 o 
   7   3   7      126.26      124.05      2.00 o 
   8   3   7      263.98      242.14      4.26 o 
   9   3   7        0.43        0.30      0.76 o 
  10   3   7       17.80       19.01      1.19 o 
  11   3   7       27.06       22.52      1.70 o 
  12   3   7       64.69       63.78      2.56 o 
  13   3   7       24.29       22.18      1.91 o 
  14   3   7       14.70       12.17      1.86 o 
   0   4   7      246.53      310.64      4.36 o 
   1   4   7      443.92      517.14      4.16 o 
   2   4   7      700.84      736.20      5.47 o 
   3   4   7      160.43      157.86      1.89 o 
   4   4   7      581.58      613.42      4.41 o 
   5   4   7      224.93      244.61      2.56 o 
   6   4   7        8.87       12.16      0.93 o 
   7   4   7       51.60       52.87      1.65 o 
   8   4   7       33.86       31.02      1.35 o 
   9   4   7        7.90        9.82      1.11 o 
  10   4   7       16.79       17.79      1.52 o 
  11   4   7       23.83       27.60      1.61 o 
  12   4   7       13.60       17.71      1.77 o 
  13   4   7        1.56        3.40      1.47 o 
  14   4   7        0.77        0.69      1.54 o 
   0   5   7      605.37      639.95      6.62 o 
   1   5   7      313.09      306.47      2.94 o 
   2   5   7       75.92       88.87      1.45 o 
   3   5   7      376.12      415.70      3.63 o 
   4   5   7       83.77       75.49      1.35 o 
   5   5   7      212.02      230.47      4.17 o 
   6   5   7      165.98      152.39      2.34 o 
   7   5   7      639.60      601.49      6.17 o 
   8   5   7      466.73      405.81      4.83 o 
   9   5   7      450.25      413.67      8.33 o 
  10   5   7       60.88       57.25      2.26 o 
  11   5   7       28.65       30.32      1.90 o 
  12   5   7        7.16        7.04      1.55 o 
  13   5   7        1.73        0.67      1.45 o 
  14   5   7       47.38       52.18      2.74 o 
   0   6   7       49.33       42.10      1.52 o 
   1   6   7     1123.41     1251.21      8.72 o 
   2   6   7      136.05      129.39      1.82 o 
   3   6   7      191.97      188.51      2.24 o 
   4   6   7      799.83      784.35      6.62 o 
   5   6   7      320.25      322.32      3.62 o 
   6   6   7      499.13      480.00      4.79 o 
   7   6   7      257.55      238.80      3.50 o 
   8   6   7      369.31      337.82      6.40 o 
   9   6   7      388.94      369.67      5.72 o 
  10   6   7       66.57       59.39      2.34 o 
  11   6   7       75.67       69.92      3.07 o 
  12   6   7        2.43        4.33      1.42 o 
  13   6   7        4.36        3.42      1.87 o 
   0   7   7       44.47       29.62      1.38 o 
   1   7   7      169.66      206.91      2.47 o 
   2   7   7      350.49      335.19      3.30 o 
   3   7   7       89.54       90.45      2.53 o 
   4   7   7      129.51      117.75      2.13 o 
   5   7   7       60.45       52.80      1.57 o 
   6   7   7      624.86      588.21      5.61 o 
   7   7   7      528.41      493.15      7.96 o 
   8   7   7       64.15       52.51      2.15 o 
   9   7   7      143.17      139.08      3.30 o 
  10   7   7       82.19       70.48      3.09 o 
  11   7   7        3.98        4.94      1.41 o 
  12   7   7        6.81        8.88      1.58 o 
  13   7   7        2.87        2.25      1.95 o 
   0   8   7      163.30      149.27      2.89 o 
   1   8   7       85.70       83.66      1.61 o 
   2   8   7      460.95      483.18      5.16 o 
   3   8   7       61.90       59.34      1.62 o 
   4   8   7      125.13      128.34      2.86 o 
   5   8   7       60.00       59.20      2.58 o 
   6   8   7      714.87      676.70      6.56 o 
   7   8   7       97.26       92.08      2.55 o 
   8   8   7      556.71      507.33      6.77 o 
   9   8   7       47.47       40.39      2.07 o 
  10   8   7        4.38        2.33      1.27 o 
  11   8   7       17.97       16.91      1.77 o 
  12   8   7       13.25       14.55      1.88 o 
   0   9   7       24.63       30.80      1.74 o 
   1   9   7      118.75      112.96      2.71 o 
   2   9   7       73.07       70.21      1.80 o 
   3   9   7      132.34      114.14      2.23 o 
   4   9   7      313.93      292.69      3.68 o 
   5   9   7       65.87       66.56      1.85 o 
   6   9   7      133.23      118.41      2.35 o 
   7   9   7       54.58       55.00      2.03 o 
   8   9   7       33.67       30.90      2.57 o 
   9   9   7        5.16        7.01      1.49 o 
  10   9   7       17.38       18.78      1.79 o 
  11   9   7      100.44      109.73      4.07 o 
  12   9   7      100.09      110.66      3.55 o 
   0  10   7        3.17        3.47      1.04 o 
   1  10   7       50.91       51.08      1.64 o 
   2  10   7        2.62        2.09      0.85 o 
   3  10   7        1.70        0.05      0.83 o 
   4  10   7       97.09      113.60      2.33 o 
   5  10   7       65.51       55.42      1.81 o 
   6  10   7       24.60       24.10      1.58 o 
   7  10   7       31.10       28.17      1.64 o 
   8  10   7       48.54       50.09      2.35 o 
   9  10   7       62.04       68.51      2.79 o 
  10  10   7       84.33       96.00      3.29 o 
  11  10   7       33.80       35.78      2.40 o 
   0  11   7       94.38       90.20      2.59 o 
   1  11   7       24.21       18.85      1.25 o 
   2  11   7      129.63      138.04      3.04 o 
   3  11   7       39.16       46.01      1.69 o 
   4  11   7       23.14       24.29      1.37 o 
   5  11   7        2.03        4.42      1.16 o 
   6  11   7       12.31       17.63      1.50 o 
   7  11   7       54.16       56.48      2.20 o 
   8  11   7       11.19       11.88      1.68 o 
   9  11   7       37.02       35.96      2.61 o 
  10  11   7       45.48       53.98      3.41 o 
   0  12   7        8.20        6.50      1.96 o 
   1  12   7       72.99       65.21      2.02 o 
   2  12   7      163.62      158.42      3.27 o 
   3  12   7       94.22       93.43      2.47 o 
   4  12   7      226.94      244.18      5.87 o 
   5  12   7      189.59      193.18      3.74 o 
   6  12   7       17.27       20.35      1.65 o 
   7  12   7        9.03       11.92      1.72 o 
   8  12   7       26.87       26.53      2.56 o 
   9  12   7       80.68       87.39      4.20 o 
   0  13   7        3.79        9.08      2.04 o 
   1  13   7      113.20      115.47      2.94 o 
   2  13   7       19.03       18.50      1.28 o 
   3  13   7       36.83       31.44      1.49 o 
   4  13   7       76.68       81.06      2.34 o 
   5  13   7       18.23       21.30      1.57 o 
   6  13   7       13.32       16.00      1.48 o 
   7  13   7       92.88       98.40      2.70 o 
   8  13   7        0.50        0.64      1.42 o 
   0  14   7      147.21      157.47      5.49 o 
   1  14   7       63.20       66.01      2.49 o 
   2  14   7      106.19      107.92      3.01 o 
   3  14   7       95.55      103.17      2.58 o 
   4  14   7       75.02       79.63      2.39 o 
   5  14   7       24.02       24.89      1.72 o 
   6  14   7        9.57       14.96      1.58 o 
   7  14   7       42.79       51.74      2.18 o 
   0  15   7      116.63      131.80      5.75 o 
   1  15   7       83.23       92.15      3.25 o 
   2  15   7      122.02      143.10      4.61 o 
   3  15   7       10.53       10.15      1.42 o 
   4  15   7       31.12       33.09      1.86 o 
   0   0   8     3892.03     4415.91     50.00 o 
   1   0   8      327.79      283.27      3.29 o 
   2   0   8     1964.80     2280.04     16.97 o 
   3   0   8        4.15        4.00      2.08 o 
   4   0   8       47.82       51.86      1.51 o 
   5   0   8      622.58      692.87      7.07 o 
   6   0   8       35.53       36.53      1.47 o 
   7   0   8       14.18       18.24      1.14 o 
   8   0   8        0.49       -0.82      1.41 o 
   9   0   8        6.43        6.21      1.32 o 
  10   0   8       11.26       14.32      1.64 o 
  11   0   8       66.65       64.60      2.77 o 
  12   0   8       41.16       32.18      2.25 o 
  13   0   8       11.03       17.05      3.90 o 
  14   0   8       10.00       15.74      4.21 o 
   0   1   8      608.26      630.39      6.08 o 
   1   1   8     1208.35     1344.30      8.48 o 
   2   1   8       39.27       36.15      0.74 o 
   3   1   8      573.28      682.61      4.49 o 
   4   1   8      649.54      729.47      4.78 o 
   5   1   8      648.81      651.19      4.76 o 
   6   1   8      482.81      449.85      4.45 o 
   7   1   8      176.55      159.43      2.11 o 
   8   1   8       53.43       49.53      1.40 o 
   9   1   8       80.50       80.50      1.95 o 
  10   1   8      175.52      174.08      3.32 o 
  11   1   8      182.28      170.23      2.94 o 
  12   1   8        3.85        5.03      1.28 o 
  13   1   8       35.38       41.50      2.82 o 
  14   1   8       73.94       78.90      3.63 o 
   0   2   8       10.71       14.92      1.02 o 
   1   2   8     4557.10     5044.58     26.88 o 
   2   2   8      626.69      751.47      4.77 o 
   3   2   8      443.90      489.92      3.50 o 
   4   2   8       83.43       79.12      1.17 o 
   5   2   8       44.44       46.01      0.96 o 
   6   2   8      165.12      152.32      1.88 o 
   7   2   8      252.56      262.21      3.38 o 
   8   2   8       78.25       79.37      2.04 o 
   9   2   8       83.05       66.87      1.64 o 
  10   2   8       93.89       68.49      2.73 o 
  11   2   8       71.09       79.43      2.36 o 
  12   2   8      129.54      129.91      3.45 o 
  13   2   8       69.12       74.89      2.87 o 
  14   2   8       23.61       25.21      2.20 o 
   0   3   8      791.08      883.28      8.20 o 
   1   3   8     2236.03     2534.58     14.91 o 
   2   3   8      429.50      436.02      3.32 o 
   3   3   8      692.75      737.40      5.53 o 
   4   3   8      888.96      846.67      5.77 o 
   5   3   8       41.60       40.14      0.99 o 
   6   3   8      133.34      127.99      2.07 o 
   7   3   8       50.03       45.54      1.45 o 
   8   3   8      100.73       92.59      2.01 o 
   9   3   8        2.29        1.72      0.84 o 
  10   3   8      139.79      128.72      2.49 o 
  11   3   8       14.63       13.45      1.62 o 
  12   3   8       15.99       16.71      1.72 o 
  13   3   8        7.85        8.80      1.64 o 
  14   3   8       49.97       60.93      2.82 o 
   0   4   8      693.79      676.98      7.90 o 
   1   4   8      507.57      578.79      4.63 o 
   2   4   8      818.44      847.07      6.25 o 
   3   4   8      702.89      712.25      5.46 o 
   4   4   8      161.16      157.27      2.00 o 
   5   4   8       83.67       95.50      1.81 o 
   6   4   8      163.37      141.20      2.24 o 
   7   4   8        8.93       12.56      1.08 o 
   8   4   8      210.28      207.93      3.26 o 
   9   4   8      151.85      139.34      3.79 o 
  10   4   8       81.52       74.86      2.01 o 
  11   4   8      118.21      120.16      3.27 o 
  12   4   8        1.50       -0.81      1.33 o 
  13   4   8        0.08       -0.09      1.44 o 
   0   5   8      389.10      420.15      5.66 o 
   1   5   8       27.60       41.77      1.14 o 
   2   5   8      257.12      265.04      2.90 o 
   3   5   8      170.22      183.54      3.21 o 
   4   5   8       26.26       31.95      1.02 o 
   5   5   8      759.19      788.58      6.72 o 
   6   5   8      659.09      601.25     11.49 o 
   7   5   8      255.99      232.33      4.07 o 
   8   5   8       88.65       86.42      2.24 o 
   9   5   8       52.65       51.95      1.92 o 
  10   5   8        1.90        3.54      1.27 o 
  11   5   8       65.60       64.59      2.30 o 
  12   5   8       17.20       18.62      1.84 o 
  13   5   8        7.47        5.83      1.71 o 
   0   6   8       88.90      101.52      2.56 o 
   1   6   8       57.66       55.81      1.29 o 
   2   6   8      619.72      588.94      4.88 o 
   3   6   8      493.96      448.29      5.00 o 
   4   6   8       25.69       30.34      1.22 o 
   6   6   8      135.22      116.29      2.23 o 
   7   6   8      511.80      489.87      5.04 o 
   8   6   8       15.68       15.76      1.32 o 
   9   6   8      170.01      164.47      3.77 o 
  10   6   8       11.43        9.61      1.46 o 
  11   6   8       17.04       17.70      1.70 o 
  12   6   8       31.72       35.10      2.97 o 
  13   6   8       16.31       17.71      2.05 o 
   0   7   8      599.66      639.45     12.75 o 
   1   7   8      505.04      554.49      7.88 o 
   2   7   8       44.28       49.31      1.32 o 
   3   7   8      937.78      931.93     15.40 o 
   4   7   8      338.16      305.90      3.78 o 
   5   7   8      737.13      712.96      6.47 o 
   6   7   8      539.17      493.05      5.07 o 
   7   7   8      276.35      272.80      6.51 o 
   8   7   8       49.18       48.33      1.87 o 
   9   7   8       79.82       73.95      2.61 o 
  10   7   8       32.18       32.57      2.28 o 
  11   7   8       24.32       27.63      1.97 o 
  12   7   8       42.68       45.81      2.40 o 
   0   8   8       62.09       61.88      2.70 o 
   1   8   8       30.91       20.96      1.00 o 
   2   8   8       81.31       63.37      1.76 o 
   3   8   8      297.05      255.53      3.94 o 
   4   8   8       72.80       76.99      2.11 o 
   5   8   8      110.23      113.62      2.27 o 
   6   8   8      214.87      196.17      3.47 o 
   7   8   8       29.55       20.44      1.28 o 
   8   8   8       22.95       23.78      1.74 o 
   9   8   8        2.94        4.48      1.36 o 
  10   8   8       10.99       10.53      1.58 o 
  11   8   8       15.66       14.36      1.78 o 
  12   8   8        7.96        8.49      1.75 o 
   0   9   8       27.00       21.30      1.58 o 
   1   9   8      120.29      113.07      2.01 o 
   2   9   8        8.55        8.06      1.00 o 
   3   9   8      114.28      117.85      2.34 o 
   4   9   8      103.52       83.79      2.07 o 
   5   9   8       15.96       16.87      1.20 o 
   6   9   8      355.83      327.08      4.11 o 
   7   9   8       46.87       43.09      1.92 o 
   8   9   8       58.24       54.19      3.07 o 
   9   9   8       57.13       47.96      2.32 o 
  10   9   8       27.16       27.46      2.05 o 
  11   9   8       39.26       42.68      2.50 o 
   0  10   8       69.64       58.15      2.44 o 
   1  10   8      412.73      412.15      4.66 o 
   2  10   8      232.98      193.25      3.05 o 
   3  10   8       10.12       13.82      1.16 o 
   4  10   8       18.62       28.66      1.41 o 
   5  10   8       28.57       31.49      2.15 o 
   6  10   8       87.76       77.84      2.36 o 
   7  10   8       18.36       16.78      1.49 o 
   8  10   8       10.21       11.59      1.46 o 
   9  10   8       81.63       79.31      2.96 o 
  10  10   8       13.56       17.51      1.97 o 
  11  10   8      193.53      209.47      4.85 o 
   0  11   8        1.74        2.01      1.64 o 
   1  11   8      134.56      121.04      2.49 o 
   2  11   8        9.56        6.05      1.09 o 
   3  11   8       12.51        9.64      1.14 o 
   4  11   8       38.45       40.88      1.67 o 
   5  11   8      106.76      103.64      2.44 o 
   6  11   8        4.64        2.12      1.19 o 
   7  11   8       22.09       20.67      1.69 o 
   8  11   8       52.46       52.22      2.27 o 
   9  11   8      174.36      173.44      4.50 o 
  10  11   8        7.13        9.55      1.93 o 
   0  12   8       34.85       32.45      2.72 o 
   1  12   8        3.14        1.22      1.12 o 
   2  12   8       95.25       80.09      2.23 o 
   3  12   8      153.61      158.02      2.99 o 
   4  12   8       20.26       21.72      1.73 o 
   5  12   8      116.98      118.14      4.03 o 
   6  12   8       15.70       16.48      1.64 o 
   7  12   8       54.68       54.64      2.33 o 
   8  12   8       36.27       43.52      2.26 o 
   9  12   8        8.12        9.77      1.91 o 
   0  13   8       57.71       61.92      5.92 o 
   1  13   8       75.14       67.64      2.42 o 
   2  13   8      146.98      139.68      2.63 o 
   3  13   8      124.04      124.49      3.08 o 
   4  13   8       44.95       50.04      2.51 o 
   5  13   8        5.26       10.07      1.90 o 
   6  13   8       19.68       16.43      1.97 o 
   7  13   8       73.48       75.22      3.09 o 
   0  14   8       26.97       36.95      3.14 o 
   1  14   8        2.65        1.59      1.31 o 
   2  14   8       13.48       12.33      1.60 o 
   3  14   8      106.29      114.71      2.78 o 
   4  14   8       76.93       78.29      2.46 o 
   5  14   8       46.80       47.86      2.66 o 
   6  14   8       14.34       17.39      1.66 o 
   0  15   8       53.98       64.24      4.07 o 
   1  15   8       52.74       51.40      4.68 o 
   2  15   8       58.23       64.20      3.78 o 
   3  15   8       10.84       13.34      1.97 o 
   1   0   9       37.10       43.61      1.25 o 
   2   0   9       71.05       71.71      1.53 o 
   3   0   9      139.06      142.88      2.94 o 
   4   0   9       20.78       27.70      1.29 o 
   5   0   9      751.68      742.45      7.62 o 
   6   0   9       43.65       46.29      1.65 o 
   7   0   9      219.21      245.33      3.74 o 
   8   0   9      618.96      568.36      7.89 o 
   9   0   9        2.01       -1.04      1.10 o 
  10   0   9        3.74        3.35      1.67 o 
  11   0   9       21.42       25.94      2.09 o 
  12   0   9       13.33       15.31      2.49 o 
  13   0   9      224.41      250.63      7.04 o 
  14   0   9      153.52      143.53      8.54 o 
   0   1   9     1372.04     1526.70     13.22 o 
   1   1   9      138.80      144.19      1.59 o 
   2   1   9      328.23      325.16      2.54 o 
   3   1   9      171.25      176.10      1.80 o 
   4   1   9       76.55       94.06      1.40 o 
   5   1   9       17.65       14.56      0.75 o 
   6   1   9       26.49       23.28      0.89 o 
   7   1   9       97.25      101.31      1.81 o 
   8   1   9       79.66       73.37      1.68 o 
   9   1   9      200.75      200.57      3.06 o 
  10   1   9       89.62       86.01      2.62 o 
  11   1   9      102.94      103.03      2.69 o 
  12   1   9      188.23      206.91      4.00 o 
  13   1   9       93.38       97.05      5.16 o 
  14   1   9       16.59       14.54      3.09 o 
   0   2   9       60.96       70.12      1.57 o 
   1   2   9      743.12      824.66      5.52 o 
   2   2   9      365.10      345.75      2.68 o 
   3   2   9       99.53       92.91      1.38 o 
   4   2   9      504.90      509.43      3.83 o 
   5   2   9        3.81        3.36      0.75 o 
   6   2   9       61.52       66.03      1.35 o 
   7   2   9       42.02       37.35      1.23 o 
   8   2   9       48.82       43.81      1.39 o 
   9   2   9        9.44        9.95      1.05 o 
  10   2   9       81.42       84.19      2.41 o 
  11   2   9      118.10      113.81      2.81 o 
  12   2   9       96.57      101.89      3.16 o 
  13   2   9        7.95        8.65      1.76 o 
   0   3   9       69.50       77.90      1.70 o 
   1   3   9     1612.41     1750.50     10.10 o 
   2   3   9      513.41      452.32      3.63 o 
   3   3   9      464.42      502.17      3.96 o 
   4   3   9      471.07      494.93      4.92 o 
   5   3   9      141.40      152.93      1.83 o 
   6   3   9       67.30       61.27      1.62 o 
   7   3   9       86.84       79.12      1.86 o 
   8   3   9      120.71      128.82      2.41 o 
   9   3   9       15.24       17.16      1.21 o 
  10   3   9       10.46       11.20      1.29 o 
  11   3   9        0.84       -1.08      1.08 o 
  12   3   9       46.78       47.61      3.12 o 
  13   3   9       17.97       19.24      1.98 o 
   0   4   9      100.77       98.48      2.42 o 
   1   4   9       91.21       97.30      1.42 o 
   2   4   9     1710.98     1781.26     11.86 o 
   3   4   9      135.57      120.62      2.55 o 
   4   4   9      437.51      418.61      8.52 o 
   5   4   9      190.65      181.83      2.57 o 
   6   4   9      295.08      289.80      3.45 o 
   7   4   9       14.96       15.64      1.20 o 
   8   4   9      201.84      196.69      4.74 o 
   9   4   9      230.89      239.16      3.63 o 
  10   4   9      126.25      119.87      2.54 o 
  11   4   9       22.45       22.48      1.90 o 
  12   4   9       37.66       39.93      2.29 o 
  13   4   9       19.55       19.37      2.07 o 
   0   5   9        1.12        3.88      0.92 o 
   1   5   9       28.76       30.67      1.24 o 
   2   5   9      204.35      194.03      3.80 o 
   3   5   9       41.05       42.52      1.24 o 
   4   5   9      927.07      865.10      7.26 o 
   5   5   9       15.35       12.56      0.97 o 
   6   5   9      320.23      302.71      3.61 o 
   7   5   9      151.07      140.83      2.78 o 
   8   5   9       45.51       34.25      1.62 o 
   9   5   9       36.61       28.15      1.56 o 
  10   5   9       39.70       36.97      1.84 o 
  11   5   9        5.62        8.43      1.52 o 
  12   5   9        9.14        8.49      1.69 o 
  13   5   9        5.11        6.55      1.79 o 
   0   6   9      259.69      252.68      4.33 o 
   1   6   9      484.26      472.31      7.22 o 
   2   6   9       34.45       35.76      1.18 o 
   3   6   9      892.27      882.23      6.77 o 
   4   6   9       62.35       58.75      1.70 o 
   5   6   9      371.23      357.01      4.06 o 
   6   6   9      345.74      327.33      3.90 o 
   7   6   9      541.43      498.85      5.20 o 
   8   6   9      655.17      633.44      9.77 o 
   9   6   9       70.78       75.98      2.30 o 
  10   6   9       19.01       16.43      1.96 o 
  11   6   9       14.86       14.08      1.67 o 
  12   6   9        3.16        4.13      1.58 o 
   0   7   9      451.35      414.89      6.04 o 
   1   7   9       68.93       51.68      1.41 o 
   2   7   9      580.18      512.84      4.62 o 
   3   7   9      332.28      312.64      3.76 o 
   4   7   9      592.97      543.95      6.59 o 
   5   7   9     1273.94     1262.83     10.15 o 
   6   7   9       81.38       90.65      2.11 o 
   7   7   9       38.93       38.19      1.57 o 
   8   7   9       56.36       53.53      1.96 o 
   9   7   9       37.05       33.60      2.03 o 
  10   7   9       39.06       39.61      2.17 o 
  11   7   9        1.81        0.60      1.37 o 
  12   7   9       23.02       28.44      2.17 o 
   0   8   9      697.26      635.89      9.05 o 
   1   8   9     1047.54     1079.42      8.17 o 
   2   8   9      161.63      170.46      2.75 o 
   3   8   9      618.58      583.77      5.75 o 
   4   8   9      569.50      529.85      5.44 o 
   5   8   9      204.05      204.39      3.17 o 
   6   8   9       30.80       28.14      1.39 o 
   7   8   9       25.87       24.87      1.37 o 
   8   8   9       88.79       79.88      2.69 o 
   9   8   9        4.13        4.86      1.37 o 
  10   8   9       12.93       14.28      1.76 o 
  11   8   9        6.66        5.13      1.65 o 
   0   9   9      512.71      437.91      6.62 o 
   1   9   9      321.24      282.97      3.89 o 
   2   9   9       31.84       25.22      1.34 o 
   3   9   9      332.80      312.55      4.85 o 
   4   9   9       26.86       25.33      1.36 o 
   5   9   9       25.32       25.00      1.36 o 
   6   9   9        1.14        1.91      0.96 o 
   7   9   9       14.85       13.99      1.42 o 
   8   9   9       30.76       33.12      1.80 o 
   9   9   9       24.24       26.25      2.04 o 
  10   9   9       10.15       12.71      1.82 o 
  11   9   9        2.80        2.45      1.73 o 
   0  10   9      194.02      152.43      3.75 o 
   1  10   9       43.20       51.67      1.75 o 
   2  10   9       12.09       10.83      1.15 o 
   3  10   9       81.51       63.63      1.95 o 
   4  10   9       10.04        9.92      1.14 o 
   5  10   9       34.10       32.44      1.53 o 
   6  10   9        4.22        4.16      1.03 o 
   7  10   9       62.50       64.90      2.84 o 
   8  10   9       36.13       34.46      1.93 o 
   9  10   9      111.14      124.12      3.63 o 
  10  10   9       29.05       27.96      2.46 o 
   0  11   9        0.00        0.87      2.37 o 
   1  11   9       92.91       98.27      2.38 o 
   2  11   9       96.91       93.14      2.31 o 
   3  11   9      108.40       99.53      2.41 o 
   4  11   9      154.97      151.67      2.93 o 
   5  11   9       14.53       15.21      1.33 o 
   6  11   9        3.26        4.01      1.29 o 
   7  11   9       97.26       90.09      2.78 o 
   8  11   9       34.86       38.85      2.11 o 
   9  11   9       91.52      109.95      3.70 o 
   0  12   9       24.66       25.42      2.67 o 
   1  12   9       37.52       33.58      1.89 o 
   2  12   9       23.83       21.69      1.48 o 
   3  12   9       59.13       63.15      2.12 o 
   4  12   9        8.56        9.17      1.27 o 
   5  12   9        7.86        7.10      1.41 o 
   6  12   9       97.16      101.99      2.96 o 
   7  12   9       13.86       16.49      1.74 o 
   8  12   9       30.14       28.12      2.01 o 
   0  13   9        3.05        4.26      1.89 o 
   1  13   9        0.69       -0.19      1.28 o 
   2  13   9        2.56        3.82      1.35 o 
   3  13   9       74.56       75.09      2.34 o 
   4  13   9      136.09      140.63      3.39 o 
   5  13   9       69.16       66.41      2.54 o 
   6  13   9        4.40        2.77      1.47 o 
   7  13   9        9.60        9.64      2.50 o 
   0  14   9       17.05       24.11      2.92 o 
   1  14   9       11.89       17.08      1.88 o 
   2  14   9       67.09       70.70      2.66 o 
   3  14   9        0.12        2.19      1.26 o 
   4  14   9       10.55       10.23      1.48 o 
   5  14   9       45.97       55.49      2.28 o 
   0  15   9      160.77      175.63      6.19 o 
   1  15   9       13.20       12.38      1.90 o 
   2  15   9       41.70       51.03      2.77 o 
   0   0  10      110.77      108.00      2.77 o 
   1   0  10        5.59        4.65      0.63 o 
   2   0  10     1488.67     1629.88     14.19 o 
   3   0  10      133.73      117.17      2.38 o 
   4   0  10      454.26      461.65      5.43 o 
   5   0  10        0.98        1.73      0.81 o 
   6   0  10      106.67       99.38      2.38 o 
   7   0  10      218.27      186.69      3.31 o 
   8   0  10       44.24       33.21      1.98 o 
   9   0  10        9.20        7.75      1.58 o 
  10   0  10      359.26      339.85      7.14 o 
  11   0  10      489.01      485.30      9.78 o 
  12   0  10      156.09      166.18      5.76 o 
  13   0  10       29.66       32.55      3.28 o 
   0   1  10      155.53      157.91      2.49 o 
   1   1  10      108.07       94.01      1.66 o 
   2   1  10      252.48      242.38      2.62 o 
   3   1  10       85.39       86.65      1.60 o 
   4   1  10      214.89      206.44      2.32 o 
   5   1  10       46.44       52.15      1.56 o 
   6   1  10       11.12       15.64      0.86 o 
   7   1  10       70.52       60.75      1.55 o 
   8   1  10       76.39       73.51      1.76 o 
   9   1  10      270.30      262.28      3.82 o 
  10   1  10       86.92       88.37      2.53 o 
  11   1  10       42.25       35.18      1.88 o 
  12   1  10       67.16       67.01      2.47 o 
  13   1  10      103.49      112.31      7.48 o 
   0   2  10      142.40      163.51      2.54 o 
   1   2  10      496.57      532.41      3.97 o 
   2   2  10      231.52      249.16      2.46 o 
   3   2  10      471.22      448.42      3.67 o 
   4   2  10      351.87      338.29      5.05 o 
   5   2  10       36.49       33.03      1.04 o 
   6   2  10      603.70      593.08      7.37 o 
   7   2  10       34.73       32.49      1.25 o 
   8   2  10       27.41       26.49      1.32 o 
   9   2  10      168.15      138.76      3.19 o 
  10   2  10       48.53       47.47      1.98 o 
  11   2  10       81.84       86.75      2.61 o 
  12   2  10       41.74       42.26      2.08 o 
  13   2  10       61.16       57.34      2.77 o 
   0   3  10       25.86       25.69      1.44 o 
   1   3  10      256.31      248.87      5.17 o 
   2   3  10      487.75      511.40      7.87 o 
   3   3  10      225.44      242.37      4.32 o 
   4   3  10      175.26      164.06      2.05 o 
   5   3  10      356.90      391.96      3.82 o 
   6   3  10       80.83       86.31      1.98 o 
   7   3  10      181.01      161.49      2.68 o 
   8   3  10      273.07      267.24      3.61 o 
   9   3  10       19.48       19.30      1.30 o 
  10   3  10        0.76        0.40      1.07 o 
  11   3  10       30.23       24.81      1.72 o 
  12   3  10       22.85       19.65      1.96 o 
  13   3  10       77.21       84.18      3.63 o 
   0   4  10      191.82      174.14      2.77 o 
   1   4  10      203.69      192.91      2.32 o 
   2   4  10      372.29      383.43      3.40 o 
   3   4  10       74.58       80.68      1.48 o 
   4   4  10     1059.80     1077.93      7.40 o 
   5   4  10     1197.48     1154.17      8.53 o 
   6   4  10      315.70      296.52      4.15 o 
   7   4  10      220.78      217.71      3.80 o 
   8   4  10      172.90      143.06      2.66 o 
   9   4  10        7.28        8.22      1.11 o 
  10   4  10       33.64       27.78      1.51 o 
  11   4  10       11.80       11.62      1.71 o 
  12   4  10        0.32       -0.08      1.43 o 
  13   4  10        6.12        6.33      1.79 o 
   0   5  10      482.18      441.95      6.18 o 
   1   5  10      415.17      388.37      4.02 o 
   2   5  10     1023.27     1099.24      8.10 o 
   3   5  10       21.93       23.46      1.03 o 
   4   5  10       14.25       16.01      1.08 o 
   5   5  10     1001.01      959.38      8.05 o 
   6   5  10      134.65      125.14      2.66 o 
   7   5  10      209.94      190.88      3.33 o 
   8   5  10      120.76      106.42      2.39 o 
   9   5  10      151.81      154.54      3.29 o 
  10   5  10       20.88       19.98      1.60 o 
  11   5  10        8.62        8.40      1.67 o 
  12   5  10        3.49        2.09      1.56 o 
   0   6  10       41.02       36.24      2.23 o 
   1   6  10       93.20       86.63      1.73 o 
   2   6  10      237.36      226.77      3.02 o 
   3   6  10      252.93      225.02      3.10 o 
   4   6  10      192.80      201.18      2.95 o 
   5   6  10       32.57       28.92      1.33 o 
   6   6  10      118.55      113.65      2.36 o 
   7   6  10      398.84      392.44      5.06 o 
   8   6  10       57.63       54.11      2.06 o 
   9   6  10       62.74       64.45      2.24 o 
  10   6  10        3.61        3.20      1.26 o 
  11   6  10        5.89        6.58      1.62 o 
  12   6  10       18.15       19.80      2.10 o 
   0   7  10       12.30       13.36      1.44 o 
   1   7  10      465.33      497.90      4.64 o 
   2   7  10      565.95      531.36      4.85 o 
   3   7  10       26.29       27.89      1.33 o 
   4   7  10      221.72      223.75      3.23 o 
   5   7  10       14.77       14.96      1.16 o 
   6   7  10      217.84      198.56      3.07 o 
   7   7  10       92.06       88.74      2.44 o 
   8   7  10       23.82       23.34      1.55 o 
   9   7  10       14.20       12.52      1.63 o 
  10   7  10       41.82       40.14      2.27 o 
  11   7  10       29.36       34.73      2.32 o 
   0   8  10       26.30       20.76      1.70 o 
   1   8  10      268.69      250.35      3.11 o 
   2   8  10      622.20      555.46      5.65 o 
   3   8  10      359.56      333.71      4.10 o 
   4   8  10      258.23      287.83      3.80 o 
   5   8  10       96.26       78.08      2.06 o 
   6   8  10      108.33      113.26      2.42 o 
   7   8  10        6.23        7.09      1.06 o 
   8   8  10       21.98       22.98      2.10 o 
   9   8  10       43.80       42.08      2.31 o 
  10   8  10        0.85        1.71      1.39 o 
  11   8  10       25.07       30.89      2.27 o 
   0   9  10      717.90      651.69      8.80 o 
   1   9  10      435.76      393.14      6.89 o 
   2   9  10      332.55      295.13      4.26 o 
   3   9  10       82.33       74.49      2.07 o 
   4   9  10       77.27       80.60      2.12 o 
   5   9  10        1.79        3.99      1.04 o 
   6   9  10       85.76       75.07      2.12 o 
   7   9  10       39.07       33.37      1.59 o 
   8   9  10       22.19       22.19      1.92 o 
   9   9  10       12.67       15.24      1.80 o 
  10   9  10        7.52        8.61      1.83 o 
   0  10  10       56.55       46.60      2.43 o 
   1  10  10      237.72      244.06      3.58 o 
   2  10  10        3.23        1.83      0.98 o 
   3  10  10       29.25       24.75      1.44 o 
   4  10  10        7.38        8.36      1.17 o 
   5  10  10       40.83       42.77      1.73 o 
   6  10  10      101.96       98.50      3.26 o 
   7  10  10       67.15       69.26      2.48 o 
   8  10  10       39.78       51.23      2.54 o 
   9  10  10       20.62       23.41      2.17 o 
  10  10  10       62.57       72.73      3.19 o 
   0  11  10       12.04       10.33      2.11 o 
   1  11  10        1.56        3.18      1.09 o 
   2  11  10       58.34       60.98      2.06 o 
   3  11  10        8.12        7.11      1.17 o 
   4  11  10        0.68        0.84      1.03 o 
   5  11  10       21.84       18.98      1.45 o 
   6  11  10       63.87       63.77      2.41 o 
   7  11  10       58.62       64.39      2.46 o 
   8  11  10       13.06       13.58      1.69 o 
   9  11  10       52.57       61.10      3.03 o 
   0  12  10        2.88        5.12      1.95 o 
   1  12  10       37.58       35.15      2.07 o 
   2  12  10       64.43       66.63      3.29 o 
   3  12  10       15.21       12.48      1.35 o 
   4  12  10       58.17       61.00      2.16 o 
   5  12  10        7.80        8.78      1.92 o 
   6  12  10       30.92       33.41      2.11 o 
   7  12  10       31.04       33.79      2.11 o 
   0  13  10        4.62        4.48      2.08 o 
   1  13  10        4.86        5.13      1.53 o 
   2  13  10       49.69       43.85      2.14 o 
   3  13  10        4.66        4.30      1.27 o 
   4  13  10       18.37       19.22      1.78 o 
   5  13  10        0.16       -0.99      1.29 o 
   6  13  10      125.67      137.48      3.58 o 
   0  14  10        0.90        2.59      2.12 o 
   1  14  10       17.43       19.65      1.92 o 
   2  14  10        5.70        6.11      1.54 o 
   3  14  10        2.98        4.61      1.49 o 
   4  14  10       11.46       17.33      2.08 o 
   1   0  11      484.78      475.89      5.26 o 
   2   0  11        0.73       -0.56      0.94 o 
   3   0  11        1.55        0.28      1.02 o 
   4   0  11        3.37        4.64      0.91 o 
   5   0  11       37.51       30.31      1.48 o 
   6   0  11       20.94       20.03      1.37 o 
   7   0  11        9.99       10.78      1.36 o 
   8   0  11      201.29      163.55      4.03 o 
   9   0  11      398.30      370.24      6.43 o 
  10   0  11       15.03       15.51      2.48 o 
  11   0  11       14.85       14.90      2.59 o 
  12   0  11       12.85       15.28      2.66 o 
  13   0  11       46.04       42.18      4.81 o 
   0   1  11      149.38      174.28      2.73 o 
   1   1  11      289.31      312.74      6.27 o 
   2   1  11       95.18       91.32      1.64 o 
   3   1  11       71.64       58.54      1.38 o 
   4   1  11       25.04       23.78      0.95 o 
   5   1  11       69.36       69.96      1.49 o 
   6   1  11       11.73       10.29      0.84 o 
   7   1  11      234.15      238.43      3.04 o 
   8   1  11      183.24      163.53      3.93 o 
   9   1  11       80.38       87.48      2.50 o 
  10   1  11       42.75       34.78      2.06 o 
  11   1  11      350.89      342.37      5.09 o 
  12   1  11       11.60       15.67      1.93 o 
  13   1  11       85.47       89.53      3.93 o 
   0   2  11        0.07        2.56      1.11 o 
   1   2  11      261.42      264.38      2.76 o 
   2   2  11        3.47        6.54      0.64 o 
   3   2  11       90.54       82.32      1.60 o 
   4   2  11      212.20      206.47      2.60 o 
   5   2  11      752.07      755.12      6.90 o 
   6   2  11      174.30      158.89      2.44 o 
   7   2  11       36.89       37.69      1.50 o 
   8   2  11      145.40      125.34      2.51 o 
   9   2  11      263.27      273.58      4.27 o 
  10   2  11       63.37       59.30      2.26 o 
  11   2  11      104.02      108.68      2.96 o 
  12   2  11        3.47        1.80      1.34 o 
  13   2  11        9.23        5.84      1.83 o 
   0   3  11     1229.59     1234.74     11.37 o 
   1   3  11      267.30      253.60      2.75 o 
   2   3  11      284.10      282.69      2.82 o 
   3   3  11      695.55      709.09      5.34 o 
   4   3  11      492.78      455.27      5.83 o 
   5   3  11      100.89       98.44      2.11 o 
   6   3  11      607.94      589.10      5.80 o 
   7   3  11       21.24       16.22      1.20 o 
   8   3  11      112.58      107.56      2.36 o 
   9   3  11       21.59       19.72      1.37 o 
  10   3  11       69.35       55.61      2.21 o 
  11   3  11       27.31       25.07      1.80 o 
  12   3  11       29.11       30.06      3.20 o 
   0   4  11      462.62      429.32      6.14 o 
   1   4  11      426.14      392.69      3.92 o 
   2   4  11      145.50      149.87      2.05 o 
   3   4  11     1701.24     1651.52     11.41 o 
   4   4  11       57.33       54.54      1.53 o 
   5   4  11     1215.51     1154.85      9.48 o 
   6   4  11      274.69      272.01      3.64 o 
   7   4  11      159.79      146.71      2.69 o 
   8   4  11       16.60       15.71      1.29 o 
   9   4  11       19.00       20.78      1.41 o 
  10   4  11       80.26       80.76      3.26 o 
  11   4  11       16.74       20.35      2.13 o 
  12   4  11        3.18        2.35      1.59 o 
   0   5  11      298.60      306.32      9.37 o 
   1   5  11      234.95      209.79      2.91 o 
   2   5  11       25.05       23.80      1.08 o 
   3   5  11      653.03      631.57      5.43 o 
   4   5  11      207.98      205.81      3.01 o 
   5   5  11      404.78      382.41      4.42 o 
   6   5  11       50.70       43.92      1.66 o 
   7   5  11      503.13      480.84      5.27 o 
   8   5  11       28.60       26.12      1.48 o 
   9   5  11       46.10       44.17      1.78 o 
  10   5  11       36.16       33.36      2.45 o 
  11   5  11        1.49        4.14      1.57 o 
  12   5  11       14.41       18.27      2.13 o 
   0   6  11       74.97       72.85      2.54 o 
   1   6  11      821.52      843.28      7.25 o 
   2   6  11      168.02      178.36      2.54 o 
   3   6  11      406.69      377.42      6.53 o 
   4   6  11      112.41      111.68      3.00 o 
   5   6  11      226.05      215.02      3.57 o 
   6   6  11       29.21       28.71      1.59 o 
   7   6  11      111.74      100.66      2.62 o 
   8   6  11       95.34       87.08      2.48 o 
   9   6  11       11.56       10.84      1.28 o 
  10   6  11        3.67        5.48      1.36 o 
  11   6  11        9.22        8.11      1.51 o 
   0   7  11       17.82       12.46      1.74 o 
   1   7  11      286.80      275.04      4.92 o 
   2   7  11      184.24      167.14      3.26 o 
   3   7  11      401.49      369.58      4.37 o 
   4   7  11       69.47       73.27      1.99 o 
   5   7  11       14.28       14.41      1.22 o 
   6   7  11      292.34      257.67      4.09 o 
   7   7  11       52.77       48.27      2.08 o 
   8   7  11        1.87        1.29      1.14 o 
   9   7  11       75.46       75.51      2.85 o 
  10   7  11        6.62        5.18      1.54 o 
  11   7  11        2.27        2.76      1.40 o 
   0   8  11     1872.85     1831.66     19.56 o 
   1   8  11      432.91      385.06      4.40 o 
   2   8  11      200.84      196.07      3.15 o 
   3   8  11       42.29       39.72      1.62 o 
   4   8  11      382.53      335.02      4.26 o 
   5   8  11       38.05       36.96      1.61 o 
   6   8  11      130.16      131.01      2.97 o 
   7   8  11        2.23        3.07      1.25 o 
   8   8  11       39.12       32.19      1.86 o 
   9   8  11       19.08       18.27      1.93 o 
  10   8  11        6.98        5.77      1.65 o 
   0   9  11        0.43        0.28      1.31 o 
   1   9  11      292.08      265.62      4.03 o 
   2   9  11      296.25      277.21      3.87 o 
   3   9  11       27.09       28.59      1.51 o 
   4   9  11        3.54        2.24      0.99 o 
   5   9  11      104.69       99.92      2.38 o 
   6   9  11       15.17       14.45      1.31 o 
   7   9  11       49.86       47.21      2.06 o 
   8   9  11        1.28        0.70      1.42 o 
   9   9  11       25.87       31.12      2.64 o 
  10   9  11        8.56        5.86      1.90 o 
   0  10  11      150.19      164.14      5.31 o 
   1  10  11      167.03      164.13      3.24 o 
   2  10  11       38.29       42.85      1.75 o 
   3  10  11       10.59       12.66      1.30 o 
   4  10  11       47.13       50.88      1.88 o 
   5  10  11       41.62       40.05      1.74 o 
   6  10  11       73.33       73.93      2.23 o 
   7  10  11       24.73       23.52      2.05 o 
   8  10  11       21.83       20.36      2.11 o 
   9  10  11       39.41       38.48      2.58 o 
   0  11  11       40.30       37.98      2.94 o 
   1  11  11       28.11       29.36      1.92 o 
   2  11  11        2.32        1.84      1.07 o 
   3  11  11        0.80        0.28      1.20 o 
   4  11  11       62.25       69.16      2.21 o 
   5  11  11        0.82        0.18      1.10 o 
   6  11  11       10.11        9.99      1.54 o 
   7  11  11        8.79       11.82      2.36 o 
   8  11  11       24.04       28.79      2.39 o 
   0  12  11       19.88       20.73      2.67 o 
   1  12  11        2.60        2.91      1.39 o 
   2  12  11       80.13       88.53      2.50 o 
   3  12  11       26.27       33.14      1.78 o 
   4  12  11       68.50       67.68      2.27 o 
   5  12  11        3.18        1.36      1.34 o 
   6  12  11        4.58        6.87      1.54 o 
   0  13  11        3.73        4.86      2.12 o 
   1  13  11       15.24       14.14      1.82 o 
   2  13  11        2.82       -0.29      1.34 o 
   3  13  11        1.66        2.42      1.28 o 
   4  13  11        1.39        0.74      1.20 o 
   5  13  11       11.95       11.20      1.72 o 
   0  14  11        9.27       10.18      2.60 o 
   1  14  11        0.39       -1.47      1.47 o 
   2  14  11        4.33        7.35      2.15 o 
   0   0  12       33.67       45.71      2.28 o 
   1   0  12       19.41       22.84      1.80 o 
   2   0  12      734.95      790.66     12.06 o 
   3   0  12      121.76      124.10      4.00 o 
   4   0  12       16.86       15.14      1.25 o 
   5   0  12        2.04        1.22      0.98 o 
   6   0  12        1.39        2.90      1.10 o 
   7   0  12      833.01      802.69     10.45 o 
   8   0  12      450.67      430.18      7.02 o 
   9   0  12      342.49      370.46      9.42 o 
  10   0  12       21.67       21.15      2.74 o 
  11   0  12       87.52       86.83      4.44 o 
  12   0  12       51.71       50.30      3.70 o 
   0   1  12       95.24       90.01      2.45 o 
   1   1  12       16.21       14.54      1.10 o 
   2   1  12        7.46        7.80      0.80 o 
   3   1  12      208.14      177.00      3.31 o 
   4   1  12       73.47       74.72      1.65 o 
   5   1  12      211.52      168.46      2.31 o 
   6   1  12      212.31      179.01      2.42 o 
   7   1  12       41.94       41.70      1.70 o 
   8   1  12       21.55       25.04      1.63 o 
   9   1  12      123.16      120.35      2.96 o 
  10   1  12       25.39       24.33      1.77 o 
  11   1  12       55.80       54.07      2.54 o 
  12   1  12       11.51       12.64      1.92 o 
   0   2  12      234.72      228.67      4.07 o 
   1   2  12      279.77      280.04      2.97 o 
   2   2  12     1091.56     1114.96     20.54 o 
   3   2  12      630.05      645.50      5.46 o 
   4   2  12        1.15        0.79      0.71 o 
   5   2  12      303.50      287.40      3.49 o 
   6   2  12      186.70      168.62      2.80 o 
   7   2  12       38.30       36.25      1.54 o 
   8   2  12       21.31       19.69      1.34 o 
   9   2  12        1.82        0.48      1.21 o 
  10   2  12       45.12       49.25      2.13 o 
  11   2  12        0.26       -0.68      1.20 o 
  12   2  12       53.93       58.44      3.02 o 
   0   3  12      121.91      121.00      5.39 o 
   1   3  12     1488.66     1473.63     11.13 o 
   2   3  12      417.20      381.98      3.73 o 
   3   3  12      296.11      283.33      3.23 o 
   4   3  12      224.23      235.64      3.18 o 
   5   3  12      304.82      280.06      3.66 o 
   6   3  12      258.96      239.33      3.42 o 
   7   3  12        5.20        3.81      1.02 o 
   8   3  12      230.19      233.02      3.55 o 
   9   3  12       28.02       30.21      1.79 o 
  10   3  12        6.28        4.83      1.36 o 
  11   3  12       33.28       38.47      2.08 o 
  12   3  12        2.72        4.21      1.68 o 
   0   4  12      154.41      153.68      4.63 o 
   1   4  12      298.93      292.02      5.25 o 
   2   4  12      851.89      881.94      6.85 o 
   3   4  12      599.45      613.32      5.40 o 
   4   4  12     1187.74     1157.37      9.54 o 
   5   4  12       20.10       17.44      1.24 o 
   6   4  12      193.33      186.69      3.03 o 
   7   4  12      106.58      106.37      2.43 o 
   8   4  12      335.18      309.08      4.20 o 
   9   4  12       22.88       24.35      1.54 o 
  10   4  12       10.15       12.06      1.56 o 
  11   4  12       69.32       81.14      2.74 o 
  12   4  12       10.86        9.03      1.88 o 
   0   5  12       18.13       21.43      1.63 o 
   1   5  12      121.77      114.14      2.18 o 
   2   5  12      128.46      121.06      2.05 o 
   3   5  12      159.18      157.49      2.24 o 
   4   5  12       14.52       15.65      1.18 o 
   5   5  12      379.83      360.38      4.80 o 
   6   5  12       31.88       23.99      1.42 o 
   7   5  12       91.80       95.96      2.35 o 
   8   5  12       71.94       78.97      2.81 o 
   9   5  12      131.48      134.30      2.87 o 
  10   5  12        0.33        0.12      1.12 o 
  11   5  12        0.63       -0.54      1.48 o 
   0   6  12       29.69       33.75      1.93 o 
   1   6  12      114.61      105.31      2.16 o 
   2   6  12      353.75      324.94      4.24 o 
   3   6  12       95.86       83.39      2.75 o 
   4   6  12      252.72      236.93      3.81 o 
   5   6  12      217.25      211.48      3.65 o 
   6   6  12       81.94       79.66      2.30 o 
   7   6  12       56.67       59.52      2.01 o 
   8   6  12       31.59       30.38      1.64 o 
   9   6  12       57.23       58.81      2.12 o 
  10   6  12       44.69       50.41      2.30 o 
  11   6  12        0.10       -0.33      1.59 o 
   0   7  12        0.25       -0.85      1.38 o 
   1   7  12      173.94      156.58      2.68 o 
   2   7  12      398.33      382.17      4.55 o 
   3   7  12       81.68       79.78      2.17 o 
   4   7  12      341.45      336.12      5.34 o 
   5   7  12      595.70      541.53      6.44 o 
   6   7  12      154.50      156.56      3.79 o 
   7   7  12       99.63      103.13      3.15 o 
   8   7  12       56.47       63.42      2.36 o 
   9   7  12        3.28        4.01      1.36 o 
  10   7  12       19.98       22.68      1.87 o 
   0   8  12       32.64       33.25      2.09 o 
   1   8  12      101.80      101.41      2.61 o 
   2   8  12      244.61      221.98      3.41 o 
   3   8  12      280.80      250.04      3.67 o 
   4   8  12       95.39       99.31      2.37 o 
   5   8  12        2.85        1.50      1.14 o 
   6   8  12       55.68       56.29      2.20 o 
   7   8  12       14.75       13.18      1.48 o 
   8   8  12       43.62       40.83      2.49 o 
   9   8  12       25.93       26.28      2.17 o 
  10   8  12       15.28       17.66      1.84 o 
   0   9  12       21.21       25.63      1.99 o 
   1   9  12      157.04      143.31      3.01 o 
   2   9  12       17.40       11.83      1.26 o 
   3   9  12       10.33        7.28      1.15 o 
   4   9  12        9.50       11.62      1.28 o 
   5   9  12       29.08       30.28      1.60 o 
   6   9  12        7.50        8.16      1.40 o 
   7   9  12        8.89        6.85      1.42 o 
   8   9  12       30.47       30.09      2.26 o 
   9   9  12        9.60        7.46      2.19 o 
   0  10  12        2.40        1.82      1.80 o 
   1  10  12       19.29       21.44      1.57 o 
   2  10  12       91.95       89.28      2.83 o 
   3  10  12       25.08       18.05      1.53 o 
   4  10  12        9.90        8.38      1.26 o 
   5  10  12       20.11       20.22      1.52 o 
   6  10  12       14.68       13.32      1.55 o 
   7  10  12        2.86        2.17      1.89 o 
   8  10  12        0.38       -0.34      1.63 o 
   0  11  12       12.07        9.13      2.21 o 
   1  11  12       34.36       37.22      2.59 o 
   2  11  12       15.06       17.89      1.55 o 
   3  11  12       49.85       53.26      2.29 o 
   4  11  12       28.31       25.81      1.66 o 
   5  11  12       10.48       13.79      1.47 o 
   6  11  12       22.37       25.91      2.23 o 
   7  11  12       30.31       30.62      2.42 o 
   0  12  12       93.52       95.01      4.62 o 
   1  12  12       40.16       38.27      2.32 o 
   2  12  12        5.79        5.09      1.57 o 
   3  12  12        9.14        5.87      1.27 o 
   4  12  12       11.84        8.87      1.43 o 
   5  12  12       12.83       14.10      1.52 o 
   0  13  12        4.17        2.39      2.20 o 
   1  13  12        6.82        8.34      1.70 o 
   2  13  12        6.30        5.91      1.54 o 
   3  13  12       19.16       20.96      1.90 o 
   1   0  13       11.40       10.32      1.26 o 
   2   0  13        4.90        3.67      1.10 o 
   3   0  13       14.62       16.97      1.53 o 
   4   0  13       86.28       94.50      2.87 o 
   5   0  13      263.03      238.60      4.05 o 
   6   0  13      492.82      485.37      7.50 o 
   7   0  13        0.46       -0.52      1.39 o 
   8   0  13       51.66       60.59      2.96 o 
   9   0  13       10.15       16.76      2.49 o 
  10   0  13        6.57       10.17      2.83 o 
  11   0  13       58.75       64.17      4.08 o 
   0   1  13       82.90       87.25      3.36 o 
   1   1  13      550.70      526.92      7.11 o 
   2   1  13       16.63       18.19      1.05 o 
   3   1  13       70.68       68.24      2.12 o 
   4   1  13      459.88      463.02      4.49 o 
   5   1  13      235.63      209.91      2.68 o 
   6   1  13      387.73      350.31      4.67 o 
   7   1  13      162.23      142.52      2.70 o 
   8   1  13       38.29       37.03      1.90 o 
   9   1  13       65.22       66.75      2.41 o 
  10   1  13       28.97       30.03      2.14 o 
  11   1  13        6.62        9.23      1.74 o 
   0   2  13       11.68       17.37      1.49 o 
   1   2  13     1217.30     1201.92     11.73 o 
   2   2  13       86.11       83.36      1.86 o 
   3   2  13      263.09      227.00      3.07 o 
   4   2  13       43.67       36.65      1.34 o 
   5   2  13      245.34      196.40      3.03 o 
   6   2  13       27.44       28.26      1.44 o 
   7   2  13       41.61       39.31      1.64 o 
   8   2  13      146.57      140.69      3.15 o 
   9   2  13       88.73       89.89      3.06 o 
  10   2  13        2.99        0.75      1.81 o 
  11   2  13       59.45       68.06      2.62 o 
   0   3  13      729.93      690.85      8.84 o 
   1   3  13      327.42      282.28      3.85 o 
   2   3  13      204.62      228.58      3.78 o 
   3   3  13      366.74      343.01      6.33 o 
   4   3  13      344.50      331.10      3.69 o 
   5   3  13       36.66       27.90      1.44 o 
   6   3  13       72.13       64.47      1.99 o 
   7   3  13       32.53       33.92      1.67 o 
   8   3  13       50.04       56.00      1.98 o 
   9   3  13        4.26        5.72      1.35 o 
  10   3  13        2.34        1.97      1.36 o 
  11   3  13       18.45       17.80      1.83 o 
   0   4  13       13.15       12.56      1.47 o 
   1   4  13      114.66      121.58      2.28 o 
   2   4  13       78.44       75.36      2.11 o 
   3   4  13       66.39       51.43      1.54 o 
   4   4  13      157.93      159.68      2.78 o 
   5   4  13      109.85      101.55      2.48 o 
   6   4  13       92.75       90.66      2.25 o 
   7   4  13       34.51       33.87      1.64 o 
   8   4  13       61.53       57.56      2.02 o 
   9   4  13      250.33      255.40      3.98 o 
  10   4  13        8.05        9.27      1.58 o 
  11   4  13        0.56       -0.76      1.38 o 
   0   5  13      128.65      133.32      3.41 o 
   1   5  13       73.29       65.14      1.79 o 
   2   5  13       87.12       87.09      2.04 o 
   3   5  13       79.03       79.73      2.32 o 
   4   5  13       58.65       58.87      2.39 o 
   5   5  13      296.72      297.12      4.14 o 
   6   5  13      172.05      160.19      3.41 o 
   7   5  13       32.29       34.26      1.66 o 
   8   5  13        8.36        9.53      1.30 o 
   9   5  13       40.46       42.79      1.92 o 
  10   5  13       58.17       56.35      2.42 o 
  11   5  13       50.88       54.42      2.79 o 
   0   6  13       31.70       35.53      2.08 o 
   1   6  13      242.34      204.78      3.08 o 
   2   6  13       48.75       41.34      1.56 o 
   3   6  13      243.24      238.02      3.90 o 
   4   6  13      108.91      111.00      2.50 o 
   5   6  13      284.02      284.01      4.00 o 
   6   6  13       25.86       24.98      1.52 o 
   7   6  13      186.04      164.39      3.16 o 
   8   6  13       21.08       20.47      1.56 o 
   9   6  13       24.36       23.55      1.63 o 
  10   6  13       37.26       39.06      2.44 o 
   0   7  13        0.07       -0.44      1.23 o 
   1   7  13      126.79      129.47      2.51 o 
   2   7  13      124.25      114.79      2.67 o 
   3   7  13       88.43       83.68      2.47 o 
   4   7  13       10.77       13.12      1.46 o 
   5   7  13       24.75       17.40      1.40 o 
   6   7  13      163.14      169.83      3.15 o 
   7   7  13       49.12       46.38      1.93 o 
   8   7  13        8.16        8.27      1.35 o 
   9   7  13        3.41        3.45      1.30 o 
  10   7  13        4.94        4.43      1.51 o 
   0   8  13       52.45       56.45      4.42 o 
   1   8  13       23.20       24.09      1.53 o 
   2   8  13       30.56       28.08      1.62 o 
   3   8  13        1.75        0.80      0.99 o 
   4   8  13       57.65       63.85      2.49 o 
   5   8  13       21.57       18.65      1.60 o 
   6   8  13       11.44       15.26      1.56 o 
   7   8  13        0.77       -0.89      1.24 o 
   8   8  13       15.06       17.13      1.58 o 
   9   8  13       16.58       12.15      1.75 o 
   0   9  13        1.72        2.87      1.87 o 
   1   9  13        2.39        2.44      1.11 o 
   2   9  13       31.32       32.26      1.76 o 
   3   9  13       40.41       46.82      1.87 o 
   4   9  13       58.05       60.96      2.31 o 
   5   9  13       22.11       21.19      1.70 o 
   6   9  13       31.63       36.50      2.02 o 
   7   9  13       27.24       31.13      2.00 o 
   8   9  13        2.87        2.08      1.66 o 
   0  10  13       79.76       82.27      4.16 o 
   1  10  13       16.61       15.73      1.76 o 
   2  10  13        6.36        9.24      1.37 o 
   3  10  13       73.19       67.16      2.20 o 
   4  10  13       32.64       31.62      1.77 o 
   5  10  13       23.78       22.39      1.77 o 
   6  10  13       36.76       31.00      2.01 o 
   7  10  13       13.17       15.07      2.08 o 
   0  11  13        0.95       -1.72      1.72 o 
   1  11  13        6.08        7.61      1.61 o 
   2  11  13       10.23       12.12      1.53 o 
   3  11  13       16.59       17.91      1.55 o 
   4  11  13        0.72       -0.78      1.16 o 
   5  11  13        4.69        2.32      1.37 o 
   6  11  13       66.03       75.16      2.82 o 
   0  12  13       16.98       22.24      2.88 o 
   1  12  13       43.20       43.98      2.43 o 
   2  12  13        9.41       10.95      1.77 o 
   3  12  13       22.02       26.59      1.77 o 
   4  12  13       12.39       15.06      1.58 o 
   0   0  14       46.09       49.29      3.83 o 
   1   0  14        0.32        0.94      1.37 o 
   2   0  14     1429.81     1404.61     15.48 o 
   3   0  14       12.54       12.38      1.54 o 
   4   0  14      161.86      172.48      3.97 o 
   5   0  14      309.69      294.99      5.38 o 
   6   0  14       20.95       21.23      1.63 o 
   7   0  14      112.14       96.51      4.19 o 
   8   0  14      252.62      249.70      6.74 o 
   9   0  14       24.72       23.15      4.37 o 
  10   0  14       27.39       29.76      3.04 o 
  11   0  14       19.76       23.70      3.10 o 
   0   1  14       59.43       52.32      2.97 o 
   1   1  14      263.83      253.65      4.18 o 
   2   1  14      210.28      186.44      3.48 o 
   3   1  14       55.05       58.97      2.08 o 
   4   1  14      290.80      273.07      3.56 o 
   5   1  14        0.27        0.92      1.00 o 
   6   1  14      109.56      106.77      2.43 o 
   7   1  14       39.76       35.25      1.83 o 
   8   1  14       86.44       83.38      2.60 o 
   9   1  14      161.09      160.91      3.94 o 
  10   1  14        9.36       12.30      1.80 o 
  11   1  14       24.09       23.30      2.16 o 
   0   2  14       23.63       18.02      2.05 o 
   1   2  14      746.12      675.28      6.90 o 
   2   2  14      256.19      247.12      3.68 o 
   3   2  14      219.75      219.49      4.80 o 
   4   2  14       24.02       22.52      1.27 o 
   5   2  14        9.14        6.19      1.05 o 
   6   2  14      187.02      176.33      3.09 o 
   7   2  14       37.23       35.95      1.66 o 
   8   2  14       25.99       21.61      1.86 o 
   9   2  14        8.03        9.11      1.51 o 
  10   2  14        9.93       14.24      1.67 o 
  11   2  14       11.03       11.90      1.85 o 
   0   3  14        2.68        1.86      1.48 o 
   1   3  14       73.93       93.25      3.39 o 
   2   3  14        5.62        6.04      1.06 o 
   3   3  14       34.81       22.78      1.42 o 
   4   3  14       77.17       71.38      1.97 o 
   5   3  14        1.31        2.23      1.10 o 
   6   3  14       21.75       19.17      1.37 o 
   7   3  14       14.01       12.70      1.30 o 
   8   3  14        8.21        6.89      1.24 o 
   9   3  14       36.57       31.86      1.96 o 
  10   3  14       29.17       29.77      1.99 o 
   0   4  14        1.20        1.31      1.21 o 
   1   4  14      108.06       98.14      2.40 o 
   2   4  14      603.02      620.38     11.27 o 
   3   4  14       34.08       43.12      1.78 o 
   4   4  14       24.55       27.54      1.45 o 
   5   4  14       16.47       18.05      1.34 o 
   6   4  14        1.85        0.61      1.01 o 
   7   4  14       22.09       22.57      1.65 o 
   8   4  14       89.66       92.83      2.51 o 
   9   4  14        3.40        6.25      1.48 o 
  10   4  14       49.25       53.29      2.37 o 
   0   5  14        2.34        0.79      1.22 o 
   1   5  14      285.90      293.16      4.21 o 
   2   5  14       47.94       49.57      1.92 o 
   3   5  14      199.77      187.48      3.84 o 
   4   5  14       62.37       68.87      2.32 o 
   5   5  14       50.83       49.87      1.82 o 
   6   5  14       27.30       26.17      1.53 o 
   7   5  14       77.54       76.14      2.27 o 
   8   5  14       36.06       36.98      1.83 o 
   9   5  14       24.96       24.47      1.71 o 
  10   5  14       25.21       27.11      2.07 o 
   0   6  14       54.58       62.46      4.06 o 
   1   6  14      115.33      125.30      2.57 o 
   2   6  14       69.83       67.89      2.65 o 
   3   6  14       16.98       13.57      1.52 o 
   4   6  14       65.79       69.68      2.39 o 
   5   6  14      102.86      106.76      2.55 o 
   6   6  14      153.39      146.48      3.27 o 
   7   6  14       26.09       27.07      1.68 o 
   8   6  14       70.22       62.99      2.25 o 
   9   6  14       30.75       27.60      1.79 o 
   0   7  14       35.57       32.91      2.19 o 
   1   7  14       41.16       44.77      1.88 o 
   2   7  14       42.75       47.57      2.15 o 
   3   7  14        0.41        1.86      1.23 o 
   4   7  14       62.36       58.17      2.23 o 
   5   7  14       66.13       72.04      2.53 o 
   6   7  14       58.48       59.65      2.13 o 
   7   7  14        4.22        4.57      1.30 o 
   8   7  14       48.76       53.72      2.17 o 
   9   7  14       14.83       22.38      1.76 o 
   0   8  14       19.97       22.55      2.03 o 
   1   8  14        0.42        1.31      1.10 o 
   2   8  14       15.35       13.95      1.40 o 
   3   8  14       49.19       44.61      2.25 o 
   4   8  14       25.23       22.44      1.75 o 
   5   8  14       49.69       56.85      2.36 o 
   6   8  14      181.40      190.04      3.93 o 
   7   8  14       40.82       41.98      2.03 o 
   8   8  14       35.74       37.86      2.03 o 
   0   9  14       30.99       36.93      3.03 o 
   1   9  14        1.87        2.96      1.16 o 
   2   9  14        4.17        6.60      1.33 o 
   3   9  14       14.61       12.26      1.67 o 
   4   9  14        3.84        2.91      1.35 o 
   5   9  14       56.61       58.66      2.51 o 
   6   9  14       35.06       40.75      2.20 o 
   7   9  14       65.97       65.79      2.88 o 
   0  10  14        6.07        8.97      2.33 o 
   1  10  14       62.12       58.65      2.62 o 
   2  10  14       10.16       12.19      1.53 o 
   3  10  14       17.99       21.49      1.69 o 
   4  10  14       24.83       28.64      1.98 o 
   5  10  14       18.30       16.80      1.82 o 
   6  10  14       23.88       22.29      1.96 o 
   0  11  14        0.02       -1.93      1.93 o 
   1  11  14       22.25       25.23      2.08 o 
   2  11  14        5.80        6.69      1.64 o 
   3  11  14       17.00       18.71      1.77 o 
   4  11  14        4.98        4.97      1.58 o 
   0  12  14        0.21        2.09      2.22 o 
   1  12  14       25.81       27.08      2.22 o 
   1   0  15      139.10      125.84      4.20 o 
   2   0  15       65.20       65.27      3.26 o 
   3   0  15       13.16       12.19      1.58 o 
   4   0  15      475.06      427.46      7.33 o 
   5   0  15       35.43       42.60      3.00 o 
   6   0  15       31.78       28.12      2.62 o 
   7   0  15       15.41       17.68      2.47 o 
   8   0  15        3.04        1.33      2.00 o 
   9   0  15       43.53       45.64      3.43 o 
  10   0  15        3.67        3.48      2.30 o 
   0   1  15       31.03       29.15      2.40 o 
   1   1  15       79.85       64.19      2.31 o 
   2   1  15       69.72       56.41      3.33 o 
   3   1  15      417.65      390.21      4.97 o 
   4   1  15       19.82       20.25      1.27 o 
   5   1  15       35.46       35.52      1.53 o 
   6   1  15        3.01        3.40      1.16 o 
   7   1  15        8.24        9.33      1.43 o 
   8   1  15       50.49       50.94      2.46 o 
   9   1  15       41.10       43.67      2.44 o 
  10   1  15        8.22       10.11      1.84 o 
   0   2  15       28.56       31.01      2.53 o 
   1   2  15      187.56      168.43      3.52 o 
   2   2  15      144.42      138.45      2.84 o 
   3   2  15      134.61      135.18      2.83 o 
   4   2  15       25.99       25.87      1.39 o 
   5   2  15       59.46       65.29      2.20 o 
   6   2  15       38.41       30.38      1.58 o 
   7   2  15       16.10       22.00      1.51 o 
   8   2  15        5.65        5.98      1.40 o 
   9   2  15       33.53       33.97      2.05 o 
  10   2  15       11.46       12.47      1.86 o 
   0   3  15      434.63      426.98      8.48 o 
   1   3  15       65.90       61.22      2.33 o 
   2   3  15       54.00       64.57      2.12 o 
   3   3  15       67.32       70.77      4.09 o 
   4   3  15      112.06      103.71      2.93 o 
   5   3  15        0.82       -0.10      0.97 o 
   6   3  15       19.25       21.82      1.46 o 
   7   3  15       21.65       20.22      1.49 o 
   8   3  15       27.66       31.10      1.94 o 
   9   3  15        3.78        4.23      1.45 o 
   0   4  15       36.45       29.81      4.11 o 
   1   4  15       20.00       17.33      1.37 o 
   2   4  15       90.80       82.55      3.44 o 
   3   4  15       25.79       28.10      2.63 o 
   4   4  15       65.74       68.63      2.65 o 
   5   4  15       36.07       41.08      1.95 o 
   6   4  15        6.73        6.99      1.22 o 
   7   4  15       13.26       17.69      1.62 o 
   8   4  15       70.61       77.48      2.39 o 
   9   4  15        0.63       -0.20      1.34 o 
   0   5  15        0.83        3.03      1.69 o 
   1   5  15       11.06       16.36      1.37 o 
   2   5  15       48.95       42.84      1.93 o 
   3   5  15       19.97       21.83      1.73 o 
   4   5  15       22.54       23.82      1.81 o 
   5   5  15       16.97       17.52      1.58 o 
   6   5  15      105.67      101.12      2.62 o 
   7   5  15        5.21        6.93      1.34 o 
   8   5  15       10.79       12.02      1.51 o 
   9   5  15       30.80       35.46      2.18 o 
   0   6  15       16.02       16.93      1.84 o 
   1   6  15      136.02      139.07      2.99 o 
   2   6  15       11.93       10.81      1.53 o 
   3   6  15       62.02       60.14      2.51 o 
   4   6  15        1.25        3.73      1.24 o 
   5   6  15        3.03        3.82      1.33 o 
   6   6  15       24.74       27.29      1.85 o 
   7   6  15       77.73       89.30      2.60 o 
   8   6  15       54.53       55.62      2.21 o 
   0   7  15       12.29       12.19      1.79 o 
   1   7  15       67.64       68.40      2.64 o 
   2   7  15        4.13        5.12      1.37 o 
   3   7  15       72.23       79.07      2.85 o 
   4   7  15       34.74       38.62      2.11 o 
   5   7  15       11.65       13.01      1.62 o 
   6   7  15      241.11      275.15      4.78 o 
   7   7  15       48.67       53.66      2.43 o 
   8   7  15        6.01        4.94      1.45 o 
   0   8  15        0.24        0.37      1.75 o 
   1   8  15       10.50       14.11      2.92 o 
   2   8  15       60.08       63.92      3.61 o 
   3   8  15       30.06       29.09      2.07 o 
   4   8  15        7.36       13.04      1.60 o 
   5   8  15       19.13       17.98      1.77 o 
   6   8  15        2.26        2.43      1.42 o 
   7   8  15      118.86      137.20      3.62 o 
   0   9  15       36.45       32.59      3.05 o 
   1   9  15       43.26       42.21      2.32 o 
   2   9  15       19.92       17.22      1.84 o 
   3   9  15       22.02       22.12      1.99 o 
   4   9  15       49.58       52.19      2.38 o 
   5   9  15      135.55      141.15      3.61 o 
   6   9  15       15.39       16.07      1.90 o 
   0  10  15       23.55       27.86      3.20 o 
   1  10  15        9.46       11.07      1.74 o 
   2  10  15        6.01        8.95      1.71 o 
   3  10  15       91.75       99.24      3.61 o 
   4  10  15       12.96        9.29      1.80 o 
   0  11  15        2.62        1.19      2.22 o 
   1  11  15        7.49        6.43      1.74 o 
   0   0  16        5.97        4.81      2.57 o 
   1   0  16      136.31      124.22      6.17 o 
   2   0  16       28.41       21.77      2.28 o 
   3   0  16      117.26      103.80      4.09 o 
   4   0  16       10.77       12.22      2.11 o 
   5   0  16        9.12        7.33      1.60 o 
   6   0  16       24.06       19.89      2.47 o 
   7   0  16        0.86        0.76      1.88 o 
   8   0  16        6.65        5.65      2.20 o 
   9   0  16       41.24       50.12      3.87 o 
   0   1  16       55.56       48.79      3.10 o 
   1   1  16       65.96       57.80      2.32 o 
   2   1  16        2.07        3.65      1.67 o 
   3   1  16       37.74       41.65      2.02 o 
   4   1  16       64.53       58.12      2.09 o 
   5   1  16       81.09       77.35      2.35 o 
   6   1  16       11.66        9.49      1.36 o 
   7   1  16       18.01       15.77      1.75 o 
   8   1  16        5.31        5.64      1.57 o 
   9   1  16        6.84       10.30      1.81 o 
   0   2  16        8.51       15.71      2.72 o 
   1   2  16      120.15      114.59      3.04 o 
   2   2  16      118.05      114.10      3.05 o 
   3   2  16       52.67       54.66      2.29 o 
   4   2  16       15.84       17.68      1.65 o 
   5   2  16       21.44       20.01      1.73 o 
   6   2  16       54.22       55.97      2.02 o 
   7   2  16       13.03       11.63      1.54 o 
   8   2  16       14.39       17.76      1.75 o 
   9   2  16        0.36        1.69      1.52 o 
   0   3  16        0.02        1.49      1.67 o 
   1   3  16       43.20       42.41      2.10 o 
   2   3  16       84.58       88.65      2.74 o 
   3   3  16       48.55       44.28      1.89 o 
   4   3  16        7.34       10.60      1.54 o 
   5   3  16       53.63       62.88      4.02 o 
   6   3  16       40.99       42.23      1.86 o 
   7   3  16       56.92       62.39      2.20 o 
   8   3  16       28.79       28.98      2.86 o 
   0   4  16       81.01       93.75      6.98 o 
   1   4  16       22.84       20.26      1.70 o 
   2   4  16       22.77       16.38      1.61 o 
   3   4  16       31.37       29.59      1.95 o 
   4   4  16       67.94       71.07      2.64 o 
   5   4  16       40.39       44.55      2.27 o 
   6   4  16       19.68       17.93      1.66 o 
   7   4  16       10.82       12.70      1.43 o 
   8   4  16        1.17       -0.36      1.17 o 
   0   5  16       18.02       13.80      2.22 o 
   1   5  16       86.67       87.56      2.97 o 
   2   5  16        9.52       12.23      1.81 o 
   3   5  16       13.74       13.78      1.62 o 
   4   5  16        7.00        5.29      1.40 o 
   5   5  16       25.95       27.23      1.85 o 
   6   5  16        6.81        6.25      1.48 o 
   7   5  16       17.99       18.42      1.80 o 
   8   5  16       24.49       25.99      1.81 o 
   0   6  16        2.71        5.49      2.25 o 
   1   6  16       47.82       56.09      2.78 o 
   2   6  16        0.09       -1.15      1.15 o 
   3   6  16        7.33        8.81      1.54 o 
   4   6  16        3.39        5.04      1.45 o 
   5   6  16        4.36        3.77      1.36 o 
   6   6  16       27.95       28.25      2.07 o 
   7   6  16       27.54       32.24      2.13 o 
   0   7  16       29.86       33.40      2.89 o 
   1   7  16       36.80       45.99      2.30 o 
   2   7  16       28.85       34.67      2.18 o 
   3   7  16       20.66       21.25      1.91 o 
   4   7  16       26.46       34.19      2.24 o 
   5   7  16       39.31       40.12      2.22 o 
   6   7  16       14.23       15.32      1.83 o 
   0   8  16       74.71       72.78      5.59 o 
   1   8  16        0.91        1.52      1.41 o 
   2   8  16       82.45       82.65      3.05 o 
   3   8  16       38.54       43.71      2.44 o 
   4   8  16      120.76      136.62      3.83 o 
   5   8  16      182.87      198.24      5.67 o 
   0   9  16       21.31       28.71      4.43 o 
   1   9  16       15.30       18.78      2.26 o 
   2   9  16       13.78       16.12      1.91 o 
   3   9  16       93.75      108.87      3.56 o 
   4   9  16      119.71      143.11      4.02 o 
   0  10  16        1.11        6.62      2.36 o 
   1  10  16       28.56       32.99      2.75 o 
   1   0  17       15.86       18.47      2.32 o 
   2   0  17       19.26       18.09      3.45 o 
   3   0  17       53.10       43.75      3.01 o 
   4   0  17        6.16        7.69      1.98 o 
   5   0  17        0.00       -0.13      2.49 o 
   6   0  17       14.81       11.82      3.12 o 
   7   0  17        2.03        3.06      2.13 o 
   8   0  17        2.56        1.67      2.07 o 
   0   1  17       31.21       31.49      2.71 o 
   1   1  17       10.78       11.58      1.47 o 
   2   1  17       21.01       24.10      1.78 o 
   3   1  17       34.81       32.28      1.99 o 
   4   1  17       37.52       37.79      2.08 o 
   5   1  17        7.06        7.70      1.79 o 
   6   1  17        8.67        8.65      1.91 o 
   7   1  17       48.55       52.29      2.54 o 
   8   1  17       11.45       13.11      1.84 o 
   0   2  17       39.31       41.89      3.17 o 
   1   2  17       18.47       25.38      1.84 o 
   2   2  17        3.91        4.04      1.36 o 
   3   2  17       38.71       32.99      2.01 o 
   4   2  17       99.88      100.10      7.08 o 
   5   2  17       25.24       26.38      1.95 o 
   6   2  17        4.72        4.29      1.51 o 
   7   2  17       20.57       25.63      2.05 o 
   0   3  17       21.68       20.63      2.49 o 
   1   3  17       57.65       72.33      2.99 o 
   2   3  17       86.72       88.13      3.97 o 
   3   3  17      148.17      152.10      6.87 o 
   4   3  17       49.39       57.32      2.99 o 
   5   3  17       14.60       16.39      1.79 o 
   6   3  17        8.46        7.22      1.55 o 
   7   3  17       19.50       24.34      2.14 o 
   0   4  17       29.91       31.93      2.84 o 
   1   4  17       20.89       24.40      1.89 o 
   2   4  17       42.18       45.63      2.51 o 
   3   4  17        4.47        5.06      1.70 o 
   4   4  17       43.26       45.34      2.35 o 
   5   4  17       28.57       27.78      2.10 o 
   6   4  17        8.69       13.99      1.83 o 
   7   4  17        0.59        0.97      1.42 o 
   0   5  17        2.45        4.06      1.91 o 
   1   5  17       25.15       22.12      1.96 o 
   2   5  17       48.67       53.50      3.67 o 
   3   5  17        7.81        9.28      1.87 o 
   4   5  17       56.82       53.58      3.05 o 
   5   5  17        2.20        2.59      1.46 o 
   6   5  17        6.23        7.47      1.92 o 
   0   6  17       33.07       39.84      3.16 o 
   1   6  17       20.79       19.92      2.17 o 
   2   6  17       22.06       21.04      2.22 o 
   3   6  17       26.71       28.27      2.09 o 
   4   6  17       10.47       12.01      1.75 o 
   5   6  17        3.73        3.13      1.58 o 
   0   7  17        3.25        3.27      2.85 o 
   1   7  17        6.90        8.78      1.89 o 
   2   7  17       27.88       29.40      2.51 o 
   3   7  17        1.76        0.09      1.48 o 
   4   7  17       46.35       50.63      2.64 o 
   0   8  17       36.87       44.55      5.06 o 
   1   8  17        5.25        5.36      2.41 o 
   2   8  17       36.81       42.26      2.49 o 
   3   8  17       19.58       26.28      2.23 o 
   0   0  18       42.11       34.48      4.05 o 
   1   0  18        9.67       13.72      2.40 o 
   2   0  18       57.97       59.21      3.64 o 
   3   0  18       14.19       13.96      2.43 o 
   4   0  18        2.87        1.73      2.39 o 
   5   0  18       93.11      103.56      7.00 o 
   6   0  18        2.73        0.13      2.97 o 
   0   1  18        9.27       11.27      4.61 o 
   1   1  18       37.26       42.24      2.21 o 
   2   1  18       14.88       17.10      1.75 o 
   3   1  18       33.97       44.90      2.32 o 
   4   1  18       17.16       19.75      2.21 o 
   5   1  18       15.61       12.92      2.08 o 
   6   1  18        8.79        9.44      2.56 o 
   0   2  18        0.12        1.54      1.91 o 
   1   2  18       54.75       54.11      3.05 o 
   2   2  18       41.85       41.88      2.25 o 
   3   2  18        4.00        4.07      1.42 o 
   4   2  18        7.80       11.41      1.98 o 
   5   2  18       30.66       34.05      2.63 o 
   6   2  18       52.17       64.46      4.12 o 
   0   3  18       13.94       13.70      2.37 o 
   1   3  18       13.41       17.60      1.79 o 
   2   3  18       22.34       29.52      2.07 o 
   3   3  18        2.31        3.98      1.71 o 
   4   3  18       15.11       17.36      2.19 o 
   5   3  18       12.22       15.72      2.23 o 
   6   3  18       11.90       18.66      1.99 o 
   0   4  18        8.32       10.79      2.38 o 
   1   4  18       42.85       50.74      2.46 o 
   2   4  18       54.91       66.31      3.21 o 
   3   4  18       61.07       64.84      3.26 o 
   4   4  18       48.80       62.28      5.09 o 
   5   4  18        9.92       11.73      2.17 o 
   0   5  18        0.83        0.99      1.89 o 
   1   5  18        8.32       10.58      2.02 o 
   2   5  18       10.10       12.29      2.03 o 
   3   5  18       31.84       33.83      3.75 o 
   4   5  18       20.61       23.76      2.47 o 
   0   6  18        2.66        2.05      2.19 o 
   1   6  18       42.28       51.82      3.25 o 
   2   6  18        2.94        4.73      1.88 o 
   3   6  18       55.58       69.27      3.42 o 
   0   7  18       14.21       15.66      4.11 o 
   1   7  18        0.30        1.26      1.78 o 
   1   0  19      145.01      160.32      5.61 o 
   2   0  19        0.32        0.71      2.10 o 
   3   0  19       30.35       36.32      3.25 o 
   4   0  19        1.88        1.79      2.11 o 
   0   1  19        0.64       -1.10      1.86 o 
   1   1  19       34.97       37.46      2.27 o 
   2   1  19        7.08       10.57      1.76 o 
   3   1  19      127.57      141.26      4.58 o 
   4   1  19       40.58       47.74      3.02 o 
   0   2  19        9.81       10.92      2.42 o 
   1   2  19       17.26       20.17      1.96 o 
   2   2  19        8.66       11.85      1.80 o 
   3   2  19       12.33       16.71      2.32 o 
   4   2  19       53.84       60.35      3.29 o 
   0   3  19        2.17        3.62      2.09 o 
   1   3  19       23.10       23.30      2.28 o 
   2   3  19       30.58       33.25      3.81 o 
   3   3  19       25.71       30.56      2.66 o 
   0   4  19       73.46       74.86      4.24 o 
   1   4  19       11.49       14.27      1.90 o 
   2   4  19        3.81        3.51      1.89 o 
                                                 
